# Supplementary material for: Transcriptomic Analysis of Long Non-coding RNA-MicroRNA-mRNA Interactions in the Nucleus Accumbens Related to Morphine Addiction in Mice
Source: Front Psychiatry. 2022 Jun 2;13:915398. doi: 10.3389/fpsyt.2022.915398 (PMC9201067; doi:10.3389/fpsyt.2022.915398)
Supplement: Supplementary file 2 [file Table_1_v1.XLS]

## Sheet: Sheet1
The list of primers
GENE	Forward primer	Reverse primer
Cntn4	GGAGCTACTCAGGGTGGGTT	CAGGCAAGACAACCAGGCAA
Rusc2	GGTTGGCACAGACATCCAGG	CGCTTGTGGATCCAGCACTT
lnc15qD3	CAGCGTGATTTCCTGGGCAT	GCGCTCTGTGTTCTTTCCCA
Khdrbs2	GACGGGAAACACAGCCTAGC	ATCCCAGGTCTGCCTGACTC
Plcl1	CGAGCTTGCACAGAGACCTG	GGCTCTTGGCTCTGAAGCTG
Maged1	CTTGGCTTTGCCCTCCTGTT	GGCTGTGGGCTTCTTCTGTC
Cecr6	AGTTCTGCCAGTCAGGTGGA	CCTAGTTGGCAGAGCCCTCA
lnc18qE1	GCTGTTCTGCCTCTGACTTCTTCC	TGTCATCTGCTTCTGTGGCTTGTC
Vip	CTGTGTGCCCTTACTGTGTCCTTAC	GCGTAGACGGTGTTGTAGCCTTC
Lbp	GTTGGTTGGTTGGTTGGTTGGTTG	AGCCTGGTCTACAGAGTGAGTTCC
Erbb3	GGTTAGAGGAAGAGGATGGCAATGG	AGATTTGAGGGTAACGCTGGAAGTG
Prkcd	ACAGTCTATGCGTAGTGAGGAGGAG	CCCGAAGAAGGTGGCGATAAACTC
Npffr1	CGAGTCTGAACGAGAGTGATGCTG	CGGAGAGGAGTGCTGGTAGTAGG
lrp2	AGTGGTTCGTTATGGCAGTCGTTAC	AGGTTGCTTGCTGGCTTGGAAG
Thbs4	CCACCAGGACAGCACAGACAAC	TGCCATCGTTATCGTCATCGTCATC
U6	GGAACGATACAGAGAAGATTAGC	TGGAACGCTTCACGAATTTGCG
GAPDH	GGTGAAGGTCGGTGTGAACG	CTCGCTCCTGGAAGATGGTG
