# Supplementary material for: Transcriptomic Analysis of Long Non-coding RNA-MicroRNA-mRNA Interactions in the Nucleus Accumbens Related to Morphine Addiction in Mice
Source: Front Psychiatry. 2022 Jun 2;13:915398. doi: 10.3389/fpsyt.2022.915398 (PMC9201067; doi:10.3389/fpsyt.2022.915398)
Supplement: Supplementary file 3 [file Table_2_v1.XLS]

## Sheet: Table_2_v1
The detailed information of DElncRNAs
#ID	L01_Count	L02_Count	L03_Count	L07_Count	L08_Count	L09_Count	L01_FPKM	L02_FPKM	L03_FPKM	L07_FPKM	L08_FPKM	L09_FPKM	FDR	log2FC	regulated
MSTRG.10631.2	0	0	0	59	59	42	0	0	0	0.202812	0.152054	0.135914	7.7e-05	8.558	up
MSTRG.16643.2	161	145	174	0	0	0	0.570346	0.481563	0.452424	0	0	0	4.22e-09	-10.5257	down
MSTRG.167522.8	0	0	0	78	4	96	0	0	0	0.455548	0.015539	0.52577	0.00256356	8.80484	up
MSTRG.205305.2	34	36	23	0	0	0	0.188132	0.18602	0.092942	0	0	0	0.000516764	-8.1904	down
MSTRG.217154.4	56	140	108	10	0	1	0.3015	0.707695	0.424034	0.04314	0	0.002256	0.0032016	-5.20089	down
MSTRG.218423.7	65	26	56	1	1	0	0.515492	0.194866	0.324323	0.00103	0.001581	0	0.000199687	-6.30545	down
MSTRG.220013.1	8	11	16	208	212	168	0.028533	0.038178	0.045332	0.665822	0.509069	0.500617	0.00311948	3.69044	up
MSTRG.275014.23	26	0	0	726	635	1027	0.034719	0	0	0.83218	0.547159	1.09796	0.0115114	6.18105	up
MSTRG.278482.3	1	2	3	413	34	168	0.000202	0.00281	0.004729	0.772837	0.046774	0.292862	0.000207008	6.21974	up
MSTRG.278482.8	162	181	165	0	15	5	0.834468	0.872938	0.619623	0	0.046526	0.016224	0.00113924	-5.02889	down
MSTRG.307476.2	17	32	45	0	0	0	0.121167	0.21004	0.234446	0	0	0	0.000689715	-8.16839	down
MSTRG.311346.2	0	0	0	54	51	101	0	0	0	0.146391	0.104831	0.255581	4.2e-05	9.00393	up
MSTRG.324024.9	74	64	135	0	0	0	0.417217	0.335308	0.555777	0	0	0	4.09e-07	-9.68296	down
MSTRG.335431.46	16	9	97	0	0	0	0.064263	0.034764	0.296675	0	0	0	0.00256356	-8.45398	down
MSTRG.343139.4	0	0	0	27	56	39	0	0	0	0.112377	0.176816	0.151604	0.000516764	8.19281	up
MSTRG.354968.6	77	58	97	0	0	0	0.416699	0.293707	0.385346	0	0	0	6.88e-07	-9.46161	down
MSTRG.3559.2	0	0	0	15	40	22	0	0	0	0.124619	0.255634	0.171134	0.0104904	7.5209	up
MSTRG.374846.1	12	32	15	0	0	0	0.357377	0.911422	0.321349	0	0	0	0.0119998	-7.55956	down
MSTRG.377843.2	0	0	0	69	27	51	0	0	0	0.245936	0.072752	0.169172	0.000207008	8.46198	up
MSTRG.378066.2	0	0	0	103	421	510	0	0	0	0.122808	0.379492	0.571206	2.49e-08	11.3373	up
MSTRG.380440.1	0	0	0	44	72	31	0	0	0	0.28092	0.34565	0.181781	0.000199687	8.42035	up
MSTRG.391300.2	22	8	40	2	0	0	0.688032	0.224925	0.898635	0.044851	0	0	0.0348347	-5.21527	down
MSTRG.397062.31	148	1	1085	0	0	0	0.302055	3.3e-05	1.62916	0	0	0	0.000440565	-11.7594	down
MSTRG.403098.7	231	8	186	3	0	1	0.583665	0.017819	0.342469	0.004379	0	0.001181	0.000516764	-6.91855	down
MSTRG.471676.2	0	0	0	10	138	11	0	0	0	0.254057	2.76263	0.266365	0.00585624	8.4895	up
MSTRG.478489.1	87	91	124	0	0	0	0.50399	0.494621	0.526139	0	0	0	1.3e-07	-9.85117	down
MSTRG.479762.10	0	0	0	55	25	19	0	0	0	0.227496	0.075658	0.073139	0.00256356	7.83678	up
MSTRG.5951.2	0	0	0	175	13	11	0	0	0	0.389129	0.021426	0.020903	0.00336106	8.77655	up
MSTRG.81358.4	3	0	1	5	125	134	0.013737	0	0.000864	0.019633	0.382364	0.51134	0.0318289	5.66274	up
MSTRG.83694.8	23	31	18	0	0	0	0.268437	0.338046	0.151272	0	0	0	0.00256356	-7.82877	down
MSTRG.84201.27	0	0	4	41	288	8	0	0	0.007741	0.101	0.538467	0.016291	0.0350817	5.89596	up
