# Supplementary material for: Transcriptomic Analysis of Long Non-coding RNA-MicroRNA-mRNA Interactions in the Nucleus Accumbens Related to Morphine Addiction in Mice
Source: Front Psychiatry. 2022 Jun 2;13:915398. doi: 10.3389/fpsyt.2022.915398 (PMC9201067; doi:10.3389/fpsyt.2022.915398)
Supplement: Supplementary file 4 [file Table_3_v1.XLS]

## Sheet: Table_3_v1
The detailed information of DEmRNAs
#ID	Symbol	NS1_Count	NS2_Count	NS3_Count	MOR1_Count	MOR2_Count	MOR3_Count	NS1_FPKM	NS2_FPKM	NS3_FPKM	MOR1_FPKM	MOR2_FPKM	MOR3_FPKM	Pvalue	log2FC	regulated	diff_target_miRNA	Cis.diff_target_lncRNA	Symbol	Trans.diff_target_lncRNA	Symbol	diff_target_circRNA
ENSMUSG00000110136	Gm45785	0	0	0	43	89	68	0	0	0	0.596451	0.871392	0.818598	3.46e-19	8.92908	up	mmu-miR-7019-3p(down)	--	--	MSTRG.73945.3(up);MSTRG.4168.11(down);ENSMUST00000173609(down);MSTRG.83916.1(up);MSTRG.94112.3(down);MSTRG.95246.29(down);MSTRG.20574.3(up);MSTRG.51949.1(down);MSTRG.28529.10(down);MSTRG.22615.1(down);ENSMUST00000181018(down);MSTRG.90177.7(down);MSTRG.683	MSTRG.73945.3(up);MSTRG.4168.11(down);ENSMUST00000173609(down);MSTRG.83916.1(up);MSTRG.94112.3(down);MSTRG.95246.29(down);MSTRG.20574.3(up);MSTRG.51949.1(down);MSTRG.28529.10(down);MSTRG.22615.1(down);ENSMUST00000181018(down);MSTRG.90177.7(down);MSTRG.683	--
ENSMUSG00000026582	Sele	5	0	0	107	109	59	0.024205	0	0	0.503063	0.360761	0.241541	2.3e-14	5.41534	up	--	--	--	MSTRG.24880.16(up);MSTRG.11196.1(up);MSTRG.83916.1(up);ENSMUST00000232257(up);MSTRG.68633.4(up);MSTRG.35936.2(up);ENSMUST00000181764(up);MSTRG.13983.5(down);MSTRG.20536.32(up);MSTRG.90944.1(up);MSTRG.55397.10(up);ENSMUST00000136697(down);MSTRG.59049.2(up)	MSTRG.24880.16(up);MSTRG.11196.1(up);MSTRG.83916.1(up);ENSMUST00000232257(up);MSTRG.68633.4(up);MSTRG.35936.2(up);ENSMUST00000181764(up);MSTRG.13983.5(down);MSTRG.20536.32(up);MSTRG.90944.1(up);MSTRG.55397.10(up);ENSMUST00000136697(down);MSTRG.59049.2(up)	--
Mus_musculus_newGene_4224	Mus_musculus_newGene_4224	269	287	362	88	141	131	3.70715	4.44306	4.3094	1.27041	1.46677	1.67489	4.52e-07	-1.60077	down	mmu-miR-378a-5p(down);mmu-miR-667-3p(down);mmu-miR-7083-5p(down);novel_miR_132(down);novel_miR_290(down);novel_miR_573(down)	--	--	ENSMUST00000150145(down);MSTRG.11196.1(up);MSTRG.4168.11(down);ENSMUST00000173609(down);MSTRG.83916.1(up);ENSMUST00000232257(up);MSTRG.15875.7(down);MSTRG.68633.4(up);MSTRG.45368.2(down);MSTRG.28529.10(down);MSTRG.65827.8(down);ENSMUST00000181764(up);MSTR	ENSMUST00000150145(down);MSTRG.11196.1(up);MSTRG.4168.11(down);ENSMUST00000173609(down);MSTRG.83916.1(up);ENSMUST00000232257(up);MSTRG.15875.7(down);MSTRG.68633.4(up);MSTRG.45368.2(down);MSTRG.28529.10(down);MSTRG.65827.8(down);ENSMUST00000181764(up);MSTR	--
Mus_musculus_newGene_30729	Mus_musculus_newGene_30729	104	135	133	484	405	469	0.309915	0.366757	0.277182	1.2904	0.649009	0.820041	5.03e-07	1.65822	up	mmu-miR-466a-3p(up);mmu-miR-466b-3p(up);mmu-miR-466c-3p(up);mmu-miR-466d-3p(up);mmu-miR-466e-3p(up);mmu-miR-466i-3p(up);mmu-miR-466m-3p(up);mmu-miR-466p-3p(up);mmu-miR-467d-3p(up);mmu-miR-669a-3-3p(up);mmu-miR-669a-3p(up);mmu-miR-669f-3p(up);mmu-miR-669o-	--	--	MSTRG.11196.1(up);MSTRG.68633.4(up);MSTRG.35936.2(up);ENSMUST00000181764(up);MSTRG.40601.2(up);MSTRG.13983.5(down);MSTRG.20604.15(up);MSTRG.4225.1(up);MSTRG.16211.4(up);MSTRG.20536.32(up);MSTRG.87811.1(up);MSTRG.81853.1(up);MSTRG.59049.2(up);ENSMUST000001	MSTRG.11196.1(up);MSTRG.68633.4(up);MSTRG.35936.2(up);ENSMUST00000181764(up);MSTRG.40601.2(up);MSTRG.13983.5(down);MSTRG.20604.15(up);MSTRG.4225.1(up);MSTRG.16211.4(up);MSTRG.20536.32(up);MSTRG.87811.1(up);MSTRG.81853.1(up);MSTRG.59049.2(up);ENSMUST000001	--
Mus_musculus_newGene_27334	Mus_musculus_newGene_27334	1384	1634	1420	3092	3693	3509	1.43798	1.65221	1.04499	2.4505	1.89356	2.04762	1.23e-06	0.950022	up	mmu-miR-1249-3p(down);mmu-miR-297a-3p(up);mmu-miR-297b-3p(up);mmu-miR-297c-3p(up);mmu-miR-3070-5p(down);mmu-miR-339-5p(down);mmu-miR-3470b(up);mmu-miR-378d(up);mmu-miR-466a-3p(up);mmu-miR-466b-3p(up);mmu-miR-466c-3p(up);mmu-miR-466d-3p(up);mmu-miR-466e-3p	MSTRG.4815.3(up);MSTRG.4815.6(down)	MSTRG.4815.3(up);MSTRG.4815.6(down)	MSTRG.45368.2(down);ENSMUST00000136697(down);MSTRG.9392.11(up)	MSTRG.45368.2(down);ENSMUST00000136697(down);MSTRG.9392.11(up)	--
ENSMUSG00000031167	Rbm3	1697	2114	3780	1459	1905	1534	19.0321	22.1365	31.7823	12.9387	12.469	12.4541	4.51e-06	-0.806166	down	mmu-miR-1224-5p(down)	--	--	ENSMUST00000231355(down);MSTRG.63946.4(down);ENSMUST00000173609(down);ENSMUST00000182872(down);ENSMUST00000184014(down);MSTRG.70692.15(down);MSTRG.20536.23(down);MSTRG.45368.2(down);MSTRG.51949.1(down);MSTRG.66853.1(down);MSTRG.52285.5(down);MSTRG.22842.1	ENSMUST00000231355(down);MSTRG.63946.4(down);ENSMUST00000173609(down);ENSMUST00000182872(down);ENSMUST00000184014(down);MSTRG.70692.15(down);MSTRG.20536.23(down);MSTRG.45368.2(down);MSTRG.51949.1(down);MSTRG.66853.1(down);MSTRG.52285.5(down);MSTRG.22842.1	--
ENSMUSG00000021948	Prkcd	389	505	598	566	2155	2691	2.21942	2.62669	2.39471	2.77926	7.44843	11.5378	8.76e-06	1.57482	up	mmu-miR-339-5p(down);mmu-miR-5122(down);mmu-miR-7019-3p(down);mmu-miR-7071-5p(down);novel_miR_121(down);novel_miR_363(up)	--	--	ENSMUST00000163996(up);MSTRG.24489.7(up);MSTRG.39697.4(up);MSTRG.55397.2(up);MSTRG.66486.4(up);MSTRG.10030.3(up)	ENSMUST00000163996(up);MSTRG.24489.7(up);MSTRG.39697.4(up);MSTRG.55397.2(up);MSTRG.66486.4(up);MSTRG.10030.3(up)	--
ENSMUSG00000091415	Ak9	37	32	42	106	176	148	0.083556	0.064378	0.065784	0.208393	0.244755	0.253728	1.14e-05	1.68625	up	mmu-miR-3072-3p(down);mmu-miR-6906-3p(up);mmu-miR-6906-5p(down);mmu-miR-760-3p(down);mmu-miR-7648-3p(down);mmu-miR-877-3p(down);novel_miR_417(up);novel_miR_573(down);novel_miR_605(down)	--	--	MSTRG.73945.3(up);MSTRG.4168.11(down);ENSMUST00000173609(down);MSTRG.83916.1(up);MSTRG.94112.3(down);MSTRG.20574.3(up);MSTRG.51949.1(down);MSTRG.28529.10(down);ENSMUST00000181018(down);MSTRG.90177.7(down);MSTRG.68315.2(down);MSTRG.38971.1(up);MSTRG.16578.	MSTRG.73945.3(up);MSTRG.4168.11(down);ENSMUST00000173609(down);MSTRG.83916.1(up);MSTRG.94112.3(down);MSTRG.20574.3(up);MSTRG.51949.1(down);MSTRG.28529.10(down);ENSMUST00000181018(down);MSTRG.90177.7(down);MSTRG.68315.2(down);MSTRG.38971.1(up);MSTRG.16578.	--
Mus_musculus_newGene_24735	Mus_musculus_newGene_24735	661	1269	357	97	315	295	0.655029	0.962521	0.272104	0.053059	0.122212	0.164594	1.34e-05	-2.07933	down	mmu-miR-1224-5p(down);mmu-miR-125a-5p(down);mmu-miR-193b-5p(down);mmu-miR-218-2-3p(down);mmu-miR-25-5p(down);mmu-miR-297a-3p(up);mmu-miR-297b-3p(up);mmu-miR-297c-3p(up);mmu-miR-29b-2-5p(down);mmu-miR-3070-5p(down);mmu-miR-3098-3p(down);mmu-miR-330-3p(down	--	--	MSTRG.66853.2(down);MSTRG.63891.3(down);MSTRG.91416.3(down);MSTRG.32123.2(down);MSTRG.78636.4(down);MSTRG.35592.1(down)	MSTRG.66853.2(down);MSTRG.63891.3(down);MSTRG.91416.3(down);MSTRG.32123.2(down);MSTRG.78636.4(down);MSTRG.35592.1(down)	--
ENSMUSG00000045193	Cirbp	1997	2047	3623	1134	1845	2025	24.8163	22.9193	31.177	12.1701	14.2988	18.9915	1.42e-05	-0.827418	down	mmu-miR-1247-5p(down)	--	--	ENSMUST00000173609(down);ENSMUST00000232257(up);MSTRG.68633.4(up);MSTRG.70692.15(down);MSTRG.90177.7(down);ENSMUST00000181593(down);MSTRG.55397.10(up);ENSMUST00000136697(down);ENSMUST00000209449(down);MSTRG.9392.11(up);MSTRG.66042.2(down);ENSMUST000002057	ENSMUST00000173609(down);ENSMUST00000232257(up);MSTRG.68633.4(up);MSTRG.70692.15(down);MSTRG.90177.7(down);ENSMUST00000181593(down);MSTRG.55397.10(up);ENSMUST00000136697(down);ENSMUST00000209449(down);MSTRG.9392.11(up);MSTRG.66042.2(down);ENSMUST000002057	--
ENSMUSG00000115423	AL731706.1	57	61	137	3	39	4	0.946125	0.928399	1.6093	0.039507	0.39132	0.039431	3.4e-05	-2.76109	down	--	--	--	ENSMUST00000231355(down);ENSMUST00000173609(down);MSTRG.70692.15(down);MSTRG.45368.2(down);MSTRG.51949.1(down);MSTRG.22842.1(down);MSTRG.90177.7(down);ENSMUST00000136697(down);ENSMUST00000181921(down);MSTRG.38348.1(down);ENSMUST00000209449(down);MSTRG.857	ENSMUST00000231355(down);ENSMUST00000173609(down);MSTRG.70692.15(down);MSTRG.45368.2(down);MSTRG.51949.1(down);MSTRG.22842.1(down);MSTRG.90177.7(down);ENSMUST00000136697(down);ENSMUST00000181921(down);MSTRG.38348.1(down);ENSMUST00000209449(down);MSTRG.857	--
ENSMUSG00000073062	Zxdb	1318	897	962	67	702	174	3.72883	2.29545	1.90425	0.161989	1.21004	0.37038	3.88e-05	-2.21283	down	mmu-miR-423-3p(down);mmu-miR-5122(down);mmu-miR-7071-5p(down);mmu-miR-7083-5p(down);novel_miR_269(down);novel_miR_275(down);novel_miR_608(down)	--	--	MSTRG.81890.2(down);MSTRG.15875.2(down);MSTRG.4168.11(down);MSTRG.91416.11(down);MSTRG.79346.3(down);ENSMUST00000181165(down);MSTRG.49725.30(down);MSTRG.87825.18(down);MSTRG.49725.23(down);ENSMUST00000199660(down);MSTRG.13983.5(down);MSTRG.42540.2(down);M	MSTRG.81890.2(down);MSTRG.15875.2(down);MSTRG.4168.11(down);MSTRG.91416.11(down);MSTRG.79346.3(down);ENSMUST00000181165(down);MSTRG.49725.30(down);MSTRG.87825.18(down);MSTRG.49725.23(down);ENSMUST00000199660(down);MSTRG.13983.5(down);MSTRG.42540.2(down);M	--
ENSMUSG00000069917	Hba-a2	1464	2065	2257	2929	4766	3245	42.0122	53.627	45.3488	72.4445	83.4031	70.278	3.97e-05	0.673325	up	--	--	--	MSTRG.81890.2(down);MSTRG.47541.4(down);MSTRG.4168.11(down);ENSMUST00000173609(down);MSTRG.83916.1(up);MSTRG.95246.29(down);MSTRG.20574.3(up);ENSMUST00000181165(down);MSTRG.27926.1(down);MSTRG.90177.7(down);MSTRG.68315.2(down);ENSMUST00000126380(down);MST	MSTRG.81890.2(down);MSTRG.47541.4(down);MSTRG.4168.11(down);ENSMUST00000173609(down);MSTRG.83916.1(up);MSTRG.95246.29(down);MSTRG.20574.3(up);ENSMUST00000181165(down);MSTRG.27926.1(down);MSTRG.90177.7(down);MSTRG.68315.2(down);ENSMUST00000126380(down);MST	--
Mus_musculus_newGene_57547	Mus_musculus_newGene_57547	1368	1876	2646	3556	3758	3410	1.53848	1.47323	2.27491	2.14128	2.05321	2.05877	4.74e-05	0.685998	up	mmu-miR-1224-5p(down);mmu-miR-150-5p(down);mmu-miR-29b-2-5p(down);mmu-miR-339-5p(down);mmu-miR-344d-1-5p(up);mmu-miR-3470b(up);mmu-miR-378d(up);mmu-miR-490-3p(down);mmu-miR-667-3p(down);mmu-miR-667-5p(down);mmu-miR-6906-5p(down);mmu-miR-6915-3p(down);mmu-	MSTRG.91932.17(down)	MSTRG.91932.17(down)	MSTRG.78777.1(down);MSTRG.37119.1(down)	MSTRG.78777.1(down);MSTRG.37119.1(down)	--
ENSMUSG00000048562	Sp8	107	118	151	147	649	768	0.376609	0.377602	0.373072	0.472775	1.46912	2.08232	7.6e-05	1.75876	up	mmu-miR-1247-5p(down);mmu-miR-1249-3p(down);mmu-miR-667-3p(down);mmu-miR-667-5p(down);mmu-miR-671-5p(down);mmu-miR-7071-5p(down);mmu-miR-7648-3p(down)	--	--	ENSMUST00000163996(up);MSTRG.24489.7(up);MSTRG.39697.4(up);MSTRG.55397.2(up);MSTRG.66486.4(up);MSTRG.10030.3(up);MSTRG.52610.1(down)	ENSMUST00000163996(up);MSTRG.24489.7(up);MSTRG.39697.4(up);MSTRG.55397.2(up);MSTRG.66486.4(up);MSTRG.10030.3(up);MSTRG.52610.1(down)	--
ENSMUSG00000002831	Plin4	143	190	262	394	1664	352	0.390657	0.471556	0.505023	0.937752	2.80099	0.732423	9.18e-05	1.70442	up	mmu-let-7g-3p(up);mmu-miR-344d-1-5p(up);mmu-miR-485-5p(down);mmu-miR-486a-3p(down);mmu-miR-7000-3p(down);mmu-miR-760-3p(down);mmu-miR-760-5p(down);novel_miR_550(down)	--	--	MSTRG.69938.7(up);ENSMUST00000207694(up);MSTRG.47383.1(up);MSTRG.75172.7(up)	MSTRG.69938.7(up);ENSMUST00000207694(up);MSTRG.47383.1(up);MSTRG.75172.7(up)	--
ENSMUSG00000111692	Gm49373	76	134	437	67	56	55	0.619349	0.990389	2.50015	0.467043	0.27605	0.338506	0.000108575	-1.8909	down	mmu-miR-3072-3p(down);mmu-miR-760-3p(down);mmu-miR-760-5p(down);mmu-miR-7648-3p(down);mmu-miR-877-3p(down);novel_miR_550(down);novel_miR_573(down)	--	--	ENSMUST00000231355(down);MSTRG.63946.4(down);ENSMUST00000182872(down);ENSMUST00000184014(down);MSTRG.20536.23(down);MSTRG.66853.1(down);MSTRG.52285.5(down);MSTRG.22842.1(down);ENSMUST00000128815(down);ENSMUST00000139014(down);MSTRG.38348.1(down);MSTRG.168	ENSMUST00000231355(down);MSTRG.63946.4(down);ENSMUST00000182872(down);ENSMUST00000184014(down);MSTRG.20536.23(down);MSTRG.66853.1(down);MSTRG.52285.5(down);MSTRG.22842.1(down);ENSMUST00000128815(down);ENSMUST00000139014(down);MSTRG.38348.1(down);MSTRG.168	--
ENSMUSG00000039410	Prdm16	429	494	457	720	1236	1257	0.80318	0.843312	0.594738	1.16117	1.42533	1.78221	0.000120425	0.93347	up	mmu-miR-466m-3p(up);mmu-miR-5122(down);mmu-miR-671-5p(down);mmu-miR-6899-3p(down);mmu-miR-7019-3p(down);mmu-miR-7047-3p(down);mmu-miR-92b-5p(down);novel_miR_467(down);novel_miR_485(up);novel_miR_62(down)	--	--	MSTRG.73945.3(up);MSTRG.24489.7(up);MSTRG.39697.4(up);MSTRG.51949.1(down);MSTRG.16648.4(down);MSTRG.10030.3(up);ENSMUST00000213132(up);MSTRG.6315.3(down);MSTRG.4815.3(up);MSTRG.52610.1(down);MSTRG.19847.2(up)	MSTRG.73945.3(up);MSTRG.24489.7(up);MSTRG.39697.4(up);MSTRG.51949.1(down);MSTRG.16648.4(down);MSTRG.10030.3(up);ENSMUST00000213132(up);MSTRG.6315.3(down);MSTRG.4815.3(up);MSTRG.52610.1(down);MSTRG.19847.2(up)	--
ENSMUSG00000052861	Dnah6	344	296	347	553	1028	827	0.431353	0.336267	0.304817	0.598107	0.788054	0.783503	0.000190355	0.990351	up	mmu-miR-344d-1-5p(up);mmu-miR-485-5p(down);mmu-miR-486a-3p(down);mmu-miR-7648-3p(down);mmu-miR-874-3p(down);novel_miR_290(down);novel_miR_494(down)	--	--	MSTRG.73945.3(up);MSTRG.58910.1(down);ENSMUST00000173609(down);MSTRG.94112.3(down);MSTRG.20574.3(up);MSTRG.39697.4(up);MSTRG.51949.1(down);MSTRG.38971.1(up);MSTRG.16578.4(down);MSTRG.70716.2(down);ENSMUST00000213132(up);ENSMUST00000181921(down);MSTRG.3638	MSTRG.73945.3(up);MSTRG.58910.1(down);ENSMUST00000173609(down);MSTRG.94112.3(down);MSTRG.20574.3(up);MSTRG.39697.4(up);MSTRG.51949.1(down);MSTRG.38971.1(up);MSTRG.16578.4(down);MSTRG.70716.2(down);ENSMUST00000213132(up);ENSMUST00000181921(down);MSTRG.3638	--
Mus_musculus_newGene_56867	Mus_musculus_newGene_56867	80	72	96	24	0	23	0.549819	0.507742	0.401007	0.114456	0	0.096073	0.000200164	-2.52166	down	mmu-miR-874-3p(down)	MSTRG.90944.1(up)	MSTRG.90944.1(up)	MSTRG.81890.2(down);ENSMUST00000150145(down);MSTRG.15875.2(down);MSTRG.4168.11(down);MSTRG.83916.1(up);MSTRG.66853.2(down);MSTRG.94112.3(down);MSTRG.95246.29(down);MSTRG.20574.3(up);ENSMUST00000181165(down);MSTRG.28529.10(down);MSTRG.22615.1(down);MSTRG.8	MSTRG.81890.2(down);ENSMUST00000150145(down);MSTRG.15875.2(down);MSTRG.4168.11(down);MSTRG.83916.1(up);MSTRG.66853.2(down);MSTRG.94112.3(down);MSTRG.95246.29(down);MSTRG.20574.3(up);ENSMUST00000181165(down);MSTRG.28529.10(down);MSTRG.22615.1(down);MSTRG.8	--
ENSMUSG00000037405	Icam1	70	66	189	452	297	248	0.437168	0.369097	0.827857	2.43906	1.13314	1.17012	0.000266084	1.53782	up	mmu-miR-3098-3p(down);mmu-miR-760-5p(down)	--	--	MSTRG.24880.16(up);MSTRG.11196.1(up);MSTRG.49725.21(up);MSTRG.35936.2(up);MSTRG.10851.2(up);MSTRG.20604.15(up);MSTRG.16211.4(up);MSTRG.87811.1(up);MSTRG.81853.1(up);ENSMUST00000190974(up);MSTRG.46540.2(up);MSTRG.87825.28(up);MSTRG.81383.1(up)	MSTRG.24880.16(up);MSTRG.11196.1(up);MSTRG.49725.21(up);MSTRG.35936.2(up);MSTRG.10851.2(up);MSTRG.20604.15(up);MSTRG.16211.4(up);MSTRG.87811.1(up);MSTRG.81853.1(up);ENSMUST00000190974(up);MSTRG.46540.2(up);MSTRG.87825.28(up);MSTRG.81383.1(up)	--
ENSMUSG00000026822	Lcn2	22	13	53	57	434	70	0.370918	0.204177	0.64397	0.848077	4.59264	0.914702	0.000282921	2.37309	up	mmu-miR-667-5p(down);mmu-miR-6906-5p(down)	--	--	MSTRG.69938.7(up);ENSMUST00000207694(up);MSTRG.47383.1(up);MSTRG.75172.7(up)	MSTRG.69938.7(up);ENSMUST00000207694(up);MSTRG.47383.1(up);MSTRG.75172.7(up)	--
ENSMUSG00000070520	Nsmce3	413	192	188	641	1064	1007	1.10167	0.462547	0.351226	1.47723	1.73395	2.03107	0.000354449	1.39462	up	mmu-miR-1224-5p(down);mmu-miR-5122(down);novel_miR_573(down);novel_miR_608(down)	--	--	MSTRG.58910.1(down);ENSMUST00000173609(down);MSTRG.51949.1(down);MSTRG.66853.1(down);MSTRG.65827.8(down);MSTRG.4065.9(down);MSTRG.16578.4(down);MSTRG.70716.2(down);ENSMUST00000181921(down);ENSMUST00000207061(down);MSTRG.57853.2(down);MSTRG.80506.2(down);M	MSTRG.58910.1(down);ENSMUST00000173609(down);MSTRG.51949.1(down);MSTRG.66853.1(down);MSTRG.65827.8(down);MSTRG.4065.9(down);MSTRG.16578.4(down);MSTRG.70716.2(down);ENSMUST00000181921(down);ENSMUST00000207061(down);MSTRG.57853.2(down);MSTRG.80506.2(down);M	--
ENSMUSG00000038007	Acer2	176	280	328	418	897	562	0.661124	0.954259	0.872713	1.35666	2.06114	1.59687	0.000355219	1.01069	up	mmu-miR-125a-5p(down);novel_miR_97(down)	--	--	MSTRG.73945.3(up);MSTRG.47541.4(down);MSTRG.94112.3(down);MSTRG.95246.29(down);MSTRG.20574.3(up);MSTRG.22615.1(down);MSTRG.38971.1(up);MSTRG.10030.6(up);MSTRG.47383.1(up);MSTRG.89024.7(up);MSTRG.6315.3(down);MSTRG.37265.3(up)	MSTRG.73945.3(up);MSTRG.47541.4(down);MSTRG.94112.3(down);MSTRG.95246.29(down);MSTRG.20574.3(up);MSTRG.22615.1(down);MSTRG.38971.1(up);MSTRG.10030.6(up);MSTRG.47383.1(up);MSTRG.89024.7(up);MSTRG.6315.3(down);MSTRG.37265.3(up)	--
ENSMUSG00000020914	Top2a	62	117	124	188	488	230	0.188437	0.322321	0.263352	0.493504	0.904829	0.526756	0.00041148	1.3146	up	mmu-miR-1306-5p(down);mmu-miR-339-5p(down);mmu-miR-667-5p(down);mmu-miR-671-5p(down)	--	--	MSTRG.20574.3(up);MSTRG.10030.6(up);MSTRG.47383.1(up);MSTRG.75172.7(up);MSTRG.37265.3(up)	MSTRG.20574.3(up);MSTRG.10030.6(up);MSTRG.47383.1(up);MSTRG.75172.7(up);MSTRG.37265.3(up)	--
Mus_musculus_newGene_17057	Mus_musculus_newGene_17057	359	356	455	804	847	811	0.331514	0.297395	0.294517	0.641299	0.477933	0.566124	0.000489821	0.848694	up	mmu-miR-339-5p(down);mmu-miR-3544-3p(down);mmu-miR-466a-3p(up);mmu-miR-466b-3p(up);mmu-miR-466c-3p(up);mmu-miR-466e-3p(up);mmu-miR-466p-3p(up);mmu-miR-5122(down);mmu-miR-667-3p(down);mmu-miR-671-5p(down);mmu-miR-6953-3p(down);mmu-miR-7000-3p(down);mmu-miR	--	--	MSTRG.11196.1(up);MSTRG.83916.1(up);MSTRG.68633.4(up);MSTRG.45368.2(down);MSTRG.35936.2(up);ENSMUST00000181764(up);MSTRG.40601.2(up);MSTRG.13983.5(down);MSTRG.4225.1(up);MSTRG.70716.2(down);MSTRG.20536.32(up);MSTRG.87811.1(up);MSTRG.55397.10(up);MSTRG.468	MSTRG.11196.1(up);MSTRG.83916.1(up);MSTRG.68633.4(up);MSTRG.45368.2(down);MSTRG.35936.2(up);ENSMUST00000181764(up);MSTRG.40601.2(up);MSTRG.13983.5(down);MSTRG.4225.1(up);MSTRG.70716.2(down);MSTRG.20536.32(up);MSTRG.87811.1(up);MSTRG.55397.10(up);MSTRG.468	--
ENSMUSG00000050370	Ch25h	30	10	26	77	126	62	0.348924	0.098537	0.207208	0.778181	0.903323	0.543723	0.000518417	1.71226	up	mmu-miR-667-5p(down)	--	--	ENSMUST00000150145(down);MSTRG.83916.1(up);ENSMUST00000232257(up);MSTRG.15875.7(down);MSTRG.28529.10(down);MSTRG.70716.2(down);MSTRG.55397.10(up);ENSMUST00000199408(up);MSTRG.89024.7(up);MSTRG.75172.7(up);ENSMUST00000181107(up);MSTRG.66042.2(down)	ENSMUST00000150145(down);MSTRG.83916.1(up);ENSMUST00000232257(up);MSTRG.15875.7(down);MSTRG.28529.10(down);MSTRG.70716.2(down);MSTRG.55397.10(up);ENSMUST00000199408(up);MSTRG.89024.7(up);MSTRG.75172.7(up);ENSMUST00000181107(up);MSTRG.66042.2(down)	--
ENSMUSG00000021702	Thbs4	20	13	74	66	257	118	0.098735	0.057068	0.25724	0.279353	0.777135	0.441682	0.000545532	1.8566	up	mmu-miR-667-5p(down);mmu-miR-671-5p(down);mmu-miR-7648-3p(down);novel_miR_550(down)	--	--	MSTRG.20574.3(up);MSTRG.10030.6(up);ENSMUST00000207694(up);MSTRG.47383.1(up);MSTRG.37265.3(up)	MSTRG.20574.3(up);MSTRG.10030.6(up);ENSMUST00000207694(up);MSTRG.47383.1(up);MSTRG.37265.3(up)	--
ENSMUSG00000027748	Trpc4	787	1180	1439	1148	3004	3192	3.74289	5.18891	4.79427	4.68814	8.99635	11.8641	0.000648919	0.855457	up	mmu-miR-5620-5p(down);mmu-miR-7031-5p(down);novel_miR_467(down)	--	--	ENSMUST00000163996(up);MSTRG.24489.7(up);MSTRG.39697.4(up);MSTRG.55397.2(up);MSTRG.66486.4(up);MSTRG.10030.3(up)	ENSMUST00000163996(up);MSTRG.24489.7(up);MSTRG.39697.4(up);MSTRG.55397.2(up);MSTRG.66486.4(up);MSTRG.10030.3(up)	--
Mus_musculus_newGene_38827	Mus_musculus_newGene_38827	174	134	207	523	344	476	0.237279	0.159686	0.166274	0.484762	0.225182	0.390785	0.00066053	1.19044	up	mmu-miR-1224-5p(down);mmu-miR-193b-5p(down);mmu-miR-297a-3p(up);mmu-miR-297b-3p(up);mmu-miR-297c-3p(up);mmu-miR-3070-5p(down);mmu-miR-3077-3p(down);mmu-miR-339-5p(down);mmu-miR-3470b(up);mmu-miR-378d(up);mmu-miR-466a-3p(up);mmu-miR-466b-3p(up);mmu-miR-466	MSTRG.63946.4(down)	MSTRG.63946.4(down)	MSTRG.64404.3(up);MSTRG.20536.15(up);MSTRG.35936.2(up);MSTRG.4225.1(up);MSTRG.59049.2(up);ENSMUST00000190974(up);MSTRG.7131.1(up);MSTRG.87825.28(up);MSTRG.85714.1(up);MSTRG.81383.1(up)	MSTRG.64404.3(up);MSTRG.20536.15(up);MSTRG.35936.2(up);MSTRG.4225.1(up);MSTRG.59049.2(up);ENSMUST00000190974(up);MSTRG.7131.1(up);MSTRG.87825.28(up);MSTRG.85714.1(up);MSTRG.81383.1(up)	--
Mus_musculus_newGene_13846	Mus_musculus_newGene_13846	776	1613	1638	1903	3011	2581	0.923975	1.73912	1.36596	1.95322	2.1863	2.31962	0.000689366	0.679272	up	mmu-miR-466a-3p(up);mmu-miR-466d-3p(up);mmu-miR-466e-3p(up);mmu-miR-466i-3p(up);mmu-miR-466m-3p(up);mmu-miR-467a-3p(up);mmu-miR-467d-3p(up);mmu-miR-669a-3p(up);mmu-miR-669b-3p(up);mmu-miR-669f-3p(up);mmu-miR-669o-3p(up);mmu-miR-7031-5p(down);novel_miR_401	--	--	MSTRG.81890.2(down);MSTRG.3397.1(down);MSTRG.47541.4(down);MSTRG.95246.29(down);ENSMUST00000181165(down);MSTRG.37337.6(down);MSTRG.49725.30(down);MSTRG.22615.1(down);ENSMUST00000126380(down);MSTRG.7833.3(down);MSTRG.4225.3(down);ENSMUST00000163009(down);M	MSTRG.81890.2(down);MSTRG.3397.1(down);MSTRG.47541.4(down);MSTRG.95246.29(down);ENSMUST00000181165(down);MSTRG.37337.6(down);MSTRG.49725.30(down);MSTRG.22615.1(down);ENSMUST00000126380(down);MSTRG.7833.3(down);MSTRG.4225.3(down);ENSMUST00000163009(down);M	--
ENSMUSG00000025316	Banp	576	847	1239	1596	1680	1466	2.39974	3.08933	3.90853	5.49306	4.18687	5.34313	0.000730987	0.665728	up	mmu-miR-150-3p(down);mmu-miR-3076-3p(down);mmu-miR-874-3p(down);novel_miR_266(down);novel_miR_290(down);novel_miR_408(down);novel_miR_691(up)	--	--	MSTRG.11520.6(up);MSTRG.87825.18(down);ENSMUST00000199660(down);MSTRG.13983.5(down);MSTRG.42540.2(down);MSTRG.20536.32(up);MSTRG.7131.1(up);MSTRG.73429.2(down)	MSTRG.11520.6(up);MSTRG.87825.18(down);ENSMUST00000199660(down);MSTRG.13983.5(down);MSTRG.42540.2(down);MSTRG.20536.32(up);MSTRG.7131.1(up);MSTRG.73429.2(down)	--
ENSMUSG00000018166	Erbb3	709	970	916	1446	1738	1625	1.87299	2.31995	1.69383	3.29291	2.79957	3.24033	0.000806786	0.650213	up	mmu-miR-1188-5p(down);mmu-miR-466i-3p(up);mmu-miR-667-5p(down);mmu-miR-7031-5p(down);mmu-miR-7648-3p(down);novel_miR_464(up)	MSTRG.11520.3(down);MSTRG.11520.6(up)	MSTRG.11520.3(down);MSTRG.11520.6(up)	MSTRG.45368.2(down);MSTRG.35936.2(up);ENSMUST00000181764(up);MSTRG.40601.2(up);MSTRG.90177.7(down);MSTRG.68315.2(down);MSTRG.13983.5(down);MSTRG.20536.32(up);ENSMUST00000136697(down);ENSMUST00000163009(down);MSTRG.46898.2(down);MSTRG.7131.1(up);MSTRG.4815	MSTRG.45368.2(down);MSTRG.35936.2(up);ENSMUST00000181764(up);MSTRG.40601.2(up);MSTRG.90177.7(down);MSTRG.68315.2(down);MSTRG.13983.5(down);MSTRG.20536.32(up);ENSMUST00000136697(down);ENSMUST00000163009(down);MSTRG.46898.2(down);MSTRG.7131.1(up);MSTRG.4815	--
ENSMUSG00000069117	Gm10260	105	132	250	65	100	73	2.95509	3.37922	4.95796	1.58507	1.72554	1.54542	0.00081818	-1.21272	down	--	--	--	ENSMUST00000231355(down);ENSMUST00000173609(down);ENSMUST00000184014(down);MSTRG.70692.15(down);MSTRG.20536.23(down);MSTRG.45368.2(down);MSTRG.51949.1(down);MSTRG.66853.1(down);MSTRG.52285.5(down);MSTRG.22842.1(down);MSTRG.90177.7(down);MSTRG.4065.9(down)	ENSMUST00000231355(down);ENSMUST00000173609(down);ENSMUST00000184014(down);MSTRG.70692.15(down);MSTRG.20536.23(down);MSTRG.45368.2(down);MSTRG.51949.1(down);MSTRG.66853.1(down);MSTRG.52285.5(down);MSTRG.22842.1(down);MSTRG.90177.7(down);MSTRG.4065.9(down)	--
Mus_musculus_newGene_57146	Mus_musculus_newGene_57146	60	94	248	425	319	316	0.229551	0.289273	0.481004	1.06483	0.575773	0.684345	0.000992021	1.34019	up	mmu-miR-1224-5p(down);mmu-miR-466b-3p(up);mmu-miR-466c-3p(up);mmu-miR-466m-3p(up);mmu-miR-466p-3p(up);mmu-miR-467a-3p(up);mmu-miR-669b-3p(up);mmu-miR-669f-3p(up);novel_miR_290(down);novel_miR_549(down);novel_miR_692(down)	MSTRG.91416.11(down)	MSTRG.91416.11(down)	MSTRG.11196.1(up);MSTRG.35936.2(up);MSTRG.13983.5(down);MSTRG.16211.4(up);MSTRG.87811.1(up);MSTRG.46540.2(up);MSTRG.87825.28(up);MSTRG.81383.1(up)	MSTRG.11196.1(up);MSTRG.35936.2(up);MSTRG.13983.5(down);MSTRG.16211.4(up);MSTRG.87811.1(up);MSTRG.46540.2(up);MSTRG.87825.28(up);MSTRG.81383.1(up)	--
ENSMUSG00000022861	Dgkg	1719	2301	3276	2659	5136	5489	7.89423	9.52484	10.434	10.5077	14.2877	18.8789	0.00101016	0.638915	up	novel_miR_494(down);novel_miR_608(down);novel_miR_692(down)	--	--	ENSMUST00000163996(up);MSTRG.24489.7(up);MSTRG.39697.4(up);MSTRG.55397.2(up);MSTRG.66486.4(up);MSTRG.10030.3(up)	ENSMUST00000163996(up);MSTRG.24489.7(up);MSTRG.39697.4(up);MSTRG.55397.2(up);MSTRG.66486.4(up);MSTRG.10030.3(up)	--
ENSMUSG00000021879	Dnah12	261	202	289	373	772	663	0.344475	0.247895	0.266484	0.425859	0.623835	0.665822	0.00113346	0.975115	up	mmu-miR-139-3p(down);mmu-miR-490-3p(down);novel_miR_467(down);novel_miR_608(down)	--	--	ENSMUST00000163996(up);MSTRG.73945.3(up);MSTRG.24489.7(up);MSTRG.94112.3(down);MSTRG.39697.4(up);MSTRG.55397.2(up);MSTRG.38971.1(up);MSTRG.16578.4(down);MSTRG.56085.9(up);MSTRG.10030.3(up);ENSMUST00000213132(up);MSTRG.36382.1(down);MSTRG.52610.1(down)	ENSMUST00000163996(up);MSTRG.73945.3(up);MSTRG.24489.7(up);MSTRG.94112.3(down);MSTRG.39697.4(up);MSTRG.55397.2(up);MSTRG.38971.1(up);MSTRG.16578.4(down);MSTRG.56085.9(up);MSTRG.10030.3(up);ENSMUST00000213132(up);MSTRG.36382.1(down);MSTRG.52610.1(down)	--
Mus_musculus_newGene_48541	Mus_musculus_newGene_48541	3445	1340	3123	6551	6903	5352	2.33468	1.11021	1.35092	3.22698	2.268	2.39221	0.00117901	0.988612	up	mmu-miR-293-5p(up);mmu-miR-3072-3p(down);mmu-miR-344f-3p(up);mmu-miR-378b(up);mmu-miR-378d(up);mmu-miR-6899-3p(down);mmu-miR-6915-3p(down);mmu-miR-7000-3p(down);mmu-miR-7031-5p(down);mmu-miR-7056-3p(down);mmu-miR-7648-3p(down);mmu-miR-877-3p(down);novel_m	ENSMUST00000207061(down);ENSMUST00000207694(up);MSTRG.78348.3(up);MSTRG.78348.27(up)	ENSMUST00000207061(down);ENSMUST00000207694(up);MSTRG.78348.3(up);MSTRG.78348.27(up)	MSTRG.81853.1(up);MSTRG.59049.2(up)	MSTRG.81853.1(up);MSTRG.59049.2(up)	--
ENSMUSG00000020090	Npffr1	163	273	261	337	639	646	0.741321	1.1254	0.832698	1.32669	1.77853	2.22615	0.00126995	0.964857	up	mmu-miR-344d-1-5p(up);mmu-miR-433-5p(down);mmu-miR-7047-3p(down);novel_miR_459(up)	--	--	ENSMUST00000163996(up);MSTRG.73945.3(up);MSTRG.24489.7(up);MSTRG.47541.4(down);MSTRG.39697.4(up);MSTRG.16648.4(down);MSTRG.22615.1(down);MSTRG.55397.2(up);MSTRG.66486.4(up);MSTRG.10030.3(up);ENSMUST00000213132(up);MSTRG.6315.3(down);MSTRG.52610.1(down)	ENSMUST00000163996(up);MSTRG.73945.3(up);MSTRG.24489.7(up);MSTRG.47541.4(down);MSTRG.39697.4(up);MSTRG.16648.4(down);MSTRG.22615.1(down);MSTRG.55397.2(up);MSTRG.66486.4(up);MSTRG.10030.3(up);ENSMUST00000213132(up);MSTRG.6315.3(down);MSTRG.52610.1(down)	--
ENSMUSG00000041323	Ak7	118	126	181	210	435	394	0.600935	0.583278	0.649491	0.928195	1.35822	1.52193	0.00134349	1.03593	up	novel_miR_300(down);novel_miR_494(down)	--	--	ENSMUST00000163996(up);MSTRG.73945.3(up);MSTRG.24489.7(up);MSTRG.94112.3(down);MSTRG.39697.4(up);MSTRG.22615.1(down);ENSMUST00000181018(down);MSTRG.55397.2(up);MSTRG.66486.4(up);MSTRG.38971.1(up);MSTRG.10030.3(up);MSTRG.93136.3(down);ENSMUST00000213132(up	ENSMUST00000163996(up);MSTRG.73945.3(up);MSTRG.24489.7(up);MSTRG.94112.3(down);MSTRG.39697.4(up);MSTRG.22615.1(down);ENSMUST00000181018(down);MSTRG.55397.2(up);MSTRG.66486.4(up);MSTRG.38971.1(up);MSTRG.10030.3(up);MSTRG.93136.3(down);ENSMUST00000213132(up	--
Mus_musculus_newGene_17054	Mus_musculus_newGene_17054	32	34	63	160	94	112	0.108334	0.104649	0.150397	0.470561	0.194895	0.289547	0.00146505	1.3763	up	mmu-miR-3070-5p(down);mmu-miR-378d(up);mmu-miR-760-5p(down)	--	--	MSTRG.11196.1(up);MSTRG.49725.21(up);MSTRG.64404.3(up);MSTRG.35936.2(up);MSTRG.10851.2(up);MSTRG.20604.15(up);MSTRG.4225.1(up);MSTRG.16211.4(up);MSTRG.87811.1(up);MSTRG.81853.1(up);MSTRG.51116.3(up);MSTRG.59049.2(up);ENSMUST00000190974(up);MSTRG.46540.2(u	MSTRG.11196.1(up);MSTRG.49725.21(up);MSTRG.64404.3(up);MSTRG.35936.2(up);MSTRG.10851.2(up);MSTRG.20604.15(up);MSTRG.4225.1(up);MSTRG.16211.4(up);MSTRG.87811.1(up);MSTRG.81853.1(up);MSTRG.51116.3(up);MSTRG.59049.2(up);ENSMUST00000190974(up);MSTRG.46540.2(u	--
ENSMUSG00000032595	Cdhr4	82	62	129	164	292	244	0.520038	0.355958	0.625655	0.920135	1.17316	1.20912	0.00156196	1.12499	up	mmu-miR-667-5p(down);mmu-miR-760-3p(down)	--	--	MSTRG.73945.3(up);MSTRG.24489.7(up);MSTRG.66853.2(down);MSTRG.94112.3(down);MSTRG.20574.3(up);MSTRG.39697.4(up);MSTRG.28529.10(down);ENSMUST00000181018(down);ENSMUST00000181092(down);MSTRG.38971.1(up);MSTRG.70716.2(down);MSTRG.10030.3(up);MSTRG.93136.3(do	MSTRG.73945.3(up);MSTRG.24489.7(up);MSTRG.66853.2(down);MSTRG.94112.3(down);MSTRG.20574.3(up);MSTRG.39697.4(up);MSTRG.28529.10(down);ENSMUST00000181018(down);ENSMUST00000181092(down);MSTRG.38971.1(up);MSTRG.70716.2(down);MSTRG.10030.3(up);MSTRG.93136.3(do	--
ENSMUSG00000021676	Iqgap2	610	506	903	978	1414	1316	1.6784	1.26194	1.7403	2.32088	2.37438	2.73512	0.00158782	0.650044	up	novel_miR_121(down);novel_miR_605(down)	--	--	MSTRG.11520.6(up);MSTRG.58910.1(down);MSTRG.63891.3(down);MSTRG.94112.3(down);MSTRG.28529.10(down);ENSMUST00000181485(down);ENSMUST00000181018(down);MSTRG.38971.1(up);MSTRG.42540.2(down);MSTRG.70716.2(down);MSTRG.10030.3(up);MSTRG.84489.4(down);MSTRG.3638	MSTRG.11520.6(up);MSTRG.58910.1(down);MSTRG.63891.3(down);MSTRG.94112.3(down);MSTRG.28529.10(down);ENSMUST00000181485(down);ENSMUST00000181018(down);MSTRG.38971.1(up);MSTRG.42540.2(down);MSTRG.70716.2(down);MSTRG.10030.3(up);MSTRG.84489.4(down);MSTRG.3638	--
ENSMUSG00000029155	Spata18	36	21	20	71	113	84	0.287542	0.149995	0.110354	0.499845	0.563455	0.549585	0.00163093	1.46664	up	mmu-miR-3104-3p(down)	--	--	MSTRG.58910.1(down);ENSMUST00000173609(down);MSTRG.83916.1(up);MSTRG.45368.2(down);MSTRG.51949.1(down);MSTRG.28529.10(down);MSTRG.65827.8(down);MSTRG.90177.7(down);MSTRG.38971.1(up);MSTRG.4065.9(down);MSTRG.16578.4(down);MSTRG.70716.2(down);MSTRG.46898.2(	MSTRG.58910.1(down);ENSMUST00000173609(down);MSTRG.83916.1(up);MSTRG.45368.2(down);MSTRG.51949.1(down);MSTRG.28529.10(down);MSTRG.65827.8(down);MSTRG.90177.7(down);MSTRG.38971.1(up);MSTRG.4065.9(down);MSTRG.16578.4(down);MSTRG.70716.2(down);MSTRG.46898.2(	--
Mus_musculus_newGene_43795	Mus_musculus_newGene_43795	801	904	1474	2147	1759	1744	0.578574	0.646043	0.746163	1.33792	0.775318	0.951284	0.00165964	0.672792	up	mmu-miR-1249-3p(down);mmu-miR-125a-5p(down);mmu-miR-297a-3p(up);mmu-miR-297b-3p(up);mmu-miR-297c-3p(up);mmu-miR-3072-3p(down);mmu-miR-466a-3p(up);mmu-miR-466b-3p(up);mmu-miR-466c-3p(up);mmu-miR-466d-3p(up);mmu-miR-466e-3p(up);mmu-miR-466g(up);mmu-miR-466i	MSTRG.7131.1(up)	MSTRG.7131.1(up)	MSTRG.11196.1(up);MSTRG.49725.21(up);MSTRG.35936.2(up);MSTRG.10851.2(up);MSTRG.20604.15(up);MSTRG.16211.4(up);MSTRG.87811.1(up);MSTRG.51116.3(up);ENSMUST00000190974(up);MSTRG.46540.2(up);MSTRG.87825.28(up);MSTRG.81383.1(up)	MSTRG.11196.1(up);MSTRG.49725.21(up);MSTRG.35936.2(up);MSTRG.10851.2(up);MSTRG.20604.15(up);MSTRG.16211.4(up);MSTRG.87811.1(up);MSTRG.51116.3(up);ENSMUST00000190974(up);MSTRG.46540.2(up);MSTRG.87825.28(up);MSTRG.81383.1(up)	--
Mus_musculus_newGene_27289	Mus_musculus_newGene_27289	433	406	771	182	382	420	2.77384	2.35089	3.46672	1.00506	1.49389	2.03058	0.0020507	-0.937921	down	novel_miR_66(down)	--	--	MSTRG.68633.4(up);ENSMUST00000181593(down);MSTRG.55397.10(up);ENSMUST00000136697(down);MSTRG.9392.11(up);ENSMUST00000205717(down)	MSTRG.68633.4(up);ENSMUST00000181593(down);MSTRG.55397.10(up);ENSMUST00000136697(down);MSTRG.9392.11(up);ENSMUST00000205717(down)	--
ENSMUSG00000003355	Fkbp11	53	58	113	36	39	28	1.12823	1.11916	1.7105	0.662156	0.512128	0.4575	0.00205174	-1.28553	down	--	--	--	ENSMUST00000231355(down);ENSMUST00000173609(down);ENSMUST00000184014(down);MSTRG.70692.15(down);MSTRG.45368.2(down);MSTRG.51949.1(down);MSTRG.52285.5(down);MSTRG.16648.4(down);MSTRG.22842.1(down);MSTRG.90177.7(down);MSTRG.16578.4(down);ENSMUST00000181593(	ENSMUST00000231355(down);ENSMUST00000173609(down);ENSMUST00000184014(down);MSTRG.70692.15(down);MSTRG.45368.2(down);MSTRG.51949.1(down);MSTRG.52285.5(down);MSTRG.16648.4(down);MSTRG.22842.1(down);MSTRG.90177.7(down);MSTRG.16578.4(down);ENSMUST00000181593(	--
ENSMUSG00000020713	Gh	389	743	2391	4981	2657	1629	7.17212	12.4	30.8783	79.1882	29.8816	22.6695	0.00217469	1.42756	up	mmu-miR-667-5p(down)	--	--	MSTRG.86412.6(up);MSTRG.10851.2(up);MSTRG.20604.15(up);MSTRG.51116.3(up)	MSTRG.86412.6(up);MSTRG.10851.2(up);MSTRG.20604.15(up);MSTRG.51116.3(up)	--
ENSMUSG00000034227	Foxj1	407	410	567	733	1030	843	2.46221	2.24744	2.40331	3.82818	3.80427	3.85207	0.00228482	0.676047	up	mmu-miR-3072-3p(down);mmu-miR-5620-5p(down);mmu-miR-6953-3p(down);mmu-miR-874-3p(down);novel_miR_121(down);novel_miR_573(down);novel_miR_62(down);novel_miR_692(down);novel_miR_97(down)	--	--	MSTRG.4168.11(down);ENSMUST00000173609(down);MSTRG.83916.1(up);MSTRG.66853.2(down);ENSMUST00000232257(up);MSTRG.94112.3(down);MSTRG.45368.2(down);MSTRG.28529.10(down);MSTRG.65827.8(down);ENSMUST00000181764(up);MSTRG.40601.2(up);MSTRG.90177.7(down);MSTRG.6	MSTRG.4168.11(down);ENSMUST00000173609(down);MSTRG.83916.1(up);MSTRG.66853.2(down);ENSMUST00000232257(up);MSTRG.94112.3(down);MSTRG.45368.2(down);MSTRG.28529.10(down);MSTRG.65827.8(down);ENSMUST00000181764(up);MSTRG.40601.2(up);MSTRG.90177.7(down);MSTRG.6	--
ENSMUSG00000103749	Pcdhgb5	634	651	710	1256	1399	1076	2.1556	2.00559	1.69205	3.68408	2.90324	2.7637	0.00254853	0.658622	up	mmu-let-7g-3p(up);mmu-miR-330-3p(down);mmu-miR-7031-5p(down);mmu-miR-7648-3p(down);novel_miR_408(down);novel_miR_573(down)	--	--	MSTRG.24880.16(up);MSTRG.11196.1(up);MSTRG.83916.1(up);ENSMUST00000232257(up);MSTRG.68633.4(up);MSTRG.35936.2(up);ENSMUST00000181764(up);MSTRG.81853.1(up);MSTRG.55397.10(up);ENSMUST00000136697(down);MSTRG.59049.2(up);ENSMUST00000190974(up);MSTRG.46540.2(u	MSTRG.24880.16(up);MSTRG.11196.1(up);MSTRG.83916.1(up);ENSMUST00000232257(up);MSTRG.68633.4(up);MSTRG.35936.2(up);ENSMUST00000181764(up);MSTRG.81853.1(up);MSTRG.55397.10(up);ENSMUST00000136697(down);MSTRG.59049.2(up);ENSMUST00000190974(up);MSTRG.46540.2(u	--
Mus_musculus_newGene_39518	Mus_musculus_newGene_39518	131	94	148	61	89	42	0.394673	0.255263	0.313793	0.157428	0.163797	0.093876	0.0025626	-1.21875	down	mmu-miR-1224-5p(down);mmu-miR-7031-5p(down);mmu-miR-7047-3p(down);mmu-miR-877-3p(down);novel_miR_378(up)	--	--	MSTRG.81890.2(down);MSTRG.47541.4(down);MSTRG.4168.11(down);MSTRG.95246.29(down);ENSMUST00000181165(down);MSTRG.37337.6(down);MSTRG.87825.18(down);MSTRG.68315.2(down);ENSMUST00000126380(down);ENSMUST00000199660(down);MSTRG.4225.3(down);ENSMUST00000163009(	MSTRG.81890.2(down);MSTRG.47541.4(down);MSTRG.4168.11(down);MSTRG.95246.29(down);ENSMUST00000181165(down);MSTRG.37337.6(down);MSTRG.87825.18(down);MSTRG.68315.2(down);ENSMUST00000126380(down);ENSMUST00000199660(down);MSTRG.4225.3(down);ENSMUST00000163009(	--
ENSMUSG00000052273	Dnah3	161	153	139	280	453	386	0.207744	0.176992	0.141316	0.415624	0.388982	0.382969	0.00256967	1.00219	up	mmu-miR-667-5p(down);mmu-miR-671-5p(down);mmu-miR-7000-3p(down);mmu-miR-760-5p(down);mmu-miR-7648-3p(down);mmu-miR-8114(down);novel_miR_494(down)	--	--	MSTRG.11196.1(up);MSTRG.4168.11(down);ENSMUST00000173609(down);MSTRG.83916.1(up);ENSMUST00000232257(up);MSTRG.68633.4(up);MSTRG.45368.2(down);MSTRG.51949.1(down);MSTRG.28529.10(down);MSTRG.35936.2(up);MSTRG.65827.8(down);ENSMUST00000181764(up);MSTRG.40601	MSTRG.11196.1(up);MSTRG.4168.11(down);ENSMUST00000173609(down);MSTRG.83916.1(up);ENSMUST00000232257(up);MSTRG.68633.4(up);MSTRG.45368.2(down);MSTRG.51949.1(down);MSTRG.28529.10(down);MSTRG.35936.2(up);MSTRG.65827.8(down);ENSMUST00000181764(up);MSTRG.40601	--
Mus_musculus_newGene_56193	Mus_musculus_newGene_56193	302	680	252	1161	1129	912	0.335205	0.711617	0.195582	1.08648	0.73019	0.726167	0.00261397	1.10689	up	mmu-miR-1224-5p(down);mmu-miR-330-3p(down);mmu-miR-497b(up);mmu-miR-5620-5p(down);mmu-miR-7000-3p(down);mmu-miR-7031-5p(down);mmu-miR-7047-3p(down);mmu-miR-7056-3p(down);mmu-miR-760-5p(down);mmu-miR-877-3p(down);novel_miR_266(down);novel_miR_605(down);nov	--	--	--	--	--
Mus_musculus_newGene_59003	Mus_musculus_newGene_59003	0	0	41	55	174	69	0	0	0.087945	0.147055	0.330098	0.162358	0.00273419	2.85745	up	novel_miR_62(down)	--	--	MSTRG.20574.3(up);MSTRG.47383.1(up);MSTRG.75172.7(up);MSTRG.37265.3(up)	MSTRG.20574.3(up);MSTRG.47383.1(up);MSTRG.75172.7(up);MSTRG.37265.3(up)	--
Mus_musculus_newGene_4323	Mus_musculus_newGene_4323	348	274	350	620	849	606	0.779103	0.748297	0.604631	1.35371	1.36877	1.12652	0.00278946	0.821783	up	mmu-miR-292a-3p(up);mmu-miR-3070-5p(down);mmu-miR-3077-3p(down);mmu-miR-339-5p(down);mmu-miR-3470b(up);mmu-miR-3544-3p(down);mmu-miR-378a-5p(down);mmu-miR-667-5p(down);mmu-miR-671-5p(down);mmu-miR-6899-3p(down);mmu-miR-7019-3p(down);mmu-miR-7047-3p(down);	--	--	ENSMUST00000173609(down);MSTRG.83916.1(up);ENSMUST00000232257(up);MSTRG.68633.4(up);MSTRG.90177.7(down);MSTRG.68315.2(down);MSTRG.70716.2(down);MSTRG.55397.10(up);ENSMUST00000136697(down);MSTRG.46898.2(down);MSTRG.84489.4(down);MSTRG.89024.7(up);MSTRG.481	ENSMUST00000173609(down);MSTRG.83916.1(up);ENSMUST00000232257(up);MSTRG.68633.4(up);MSTRG.90177.7(down);MSTRG.68315.2(down);MSTRG.70716.2(down);MSTRG.55397.10(up);ENSMUST00000136697(down);MSTRG.46898.2(down);MSTRG.84489.4(down);MSTRG.89024.7(up);MSTRG.481	--
ENSMUSG00000062175	Tgif2	24	55	46	148	94	109	0.128315	0.271689	0.178437	0.725658	0.335934	0.468019	0.00286172	1.32739	up	mmu-miR-1224-5p(down);mmu-miR-671-5p(down);mmu-miR-7000-3p(down);mmu-miR-7031-5p(down);mmu-miR-7071-5p(down);mmu-miR-760-5p(down);mmu-miR-7648-3p(down);mmu-miR-935(down);novel_miR_275(down);novel_miR_408(down);novel_miR_605(down);novel_miR_608(down)	--	--	MSTRG.11196.1(up);MSTRG.35936.2(up);MSTRG.13983.5(down);MSTRG.20604.15(up);MSTRG.4225.1(up);MSTRG.16211.4(up);MSTRG.87811.1(up);ENSMUST00000190974(up);MSTRG.46540.2(up);MSTRG.7131.1(up);MSTRG.87825.28(up);MSTRG.85714.1(up);MSTRG.81383.1(up);MSTRG.9392.11(	MSTRG.11196.1(up);MSTRG.35936.2(up);MSTRG.13983.5(down);MSTRG.20604.15(up);MSTRG.4225.1(up);MSTRG.16211.4(up);MSTRG.87811.1(up);ENSMUST00000190974(up);MSTRG.46540.2(up);MSTRG.7131.1(up);MSTRG.87825.28(up);MSTRG.85714.1(up);MSTRG.81383.1(up);MSTRG.9392.11(	--
Mus_musculus_newGene_12800	Mus_musculus_newGene_12800	974	622	877	406	836	239	10.9971	6.36061	6.9345	3.95054	5.75728	2.03409	0.00308808	-1.06893	down	novel_miR_300(down)	--	--	MSTRG.49725.23(down);ENSMUST00000199660(down)	MSTRG.49725.23(down);ENSMUST00000199660(down)	--
ENSMUSG00000025270	Alas2	112	162	143	248	419	307	0.871699	1.1495	0.785009	1.72825	1.99279	1.83078	0.00311958	0.954568	up	mmu-miR-3070-5p(down);mmu-miR-671-5p(down);mmu-miR-7031-5p(down);mmu-miR-7648-3p(down);novel_miR_549(down);novel_miR_66(down)	MSTRG.95246.29(down)	MSTRG.95246.29(down)	MSTRG.81890.2(down);MSTRG.73945.3(up);MSTRG.47541.4(down);MSTRG.4168.11(down);ENSMUST00000173609(down);MSTRG.83916.1(up);MSTRG.95246.29(down);MSTRG.20574.3(up);MSTRG.51949.1(down);MSTRG.16648.4(down);MSTRG.90177.7(down);MSTRG.68315.2(down);ENSMUST00000126	MSTRG.81890.2(down);MSTRG.73945.3(up);MSTRG.47541.4(down);MSTRG.4168.11(down);ENSMUST00000173609(down);MSTRG.83916.1(up);MSTRG.95246.29(down);MSTRG.20574.3(up);MSTRG.51949.1(down);MSTRG.16648.4(down);MSTRG.90177.7(down);MSTRG.68315.2(down);ENSMUST00000126	--
ENSMUSG00000051590	Map3k19	354	496	491	765	887	894	1.15852	1.4883	1.1481	2.19439	1.82956	2.25165	0.00316246	0.695777	up	mmu-miR-667-5p(down)	--	--	MSTRG.45368.2(down);MSTRG.35936.2(up);ENSMUST00000181764(up);MSTRG.40601.2(up);MSTRG.90177.7(down);MSTRG.68315.2(down);ENSMUST00000199660(down);MSTRG.13983.5(down);MSTRG.20536.32(up);ENSMUST00000163009(down);MSTRG.46898.2(down);ENSMUST00000213132(up);MSTR	MSTRG.45368.2(down);MSTRG.35936.2(up);ENSMUST00000181764(up);MSTRG.40601.2(up);MSTRG.90177.7(down);MSTRG.68315.2(down);ENSMUST00000199660(down);MSTRG.13983.5(down);MSTRG.20536.32(up);ENSMUST00000163009(down);MSTRG.46898.2(down);ENSMUST00000213132(up);MSTR	--
ENSMUSG00000099913	Gm28551	27	557	983	76	239	76	0.133164	2.54899	3.48219	0.327401	0.736559	0.288286	0.00316994	-2.13033	down	mmu-miR-7019-3p(down)	--	--	MSTRG.63946.4(down);MSTRG.20536.23(down);MSTRG.66853.1(down);MSTRG.4065.9(down);MSTRG.11520.3(down);MSTRG.38348.1(down);MSTRG.61932.2(down)	MSTRG.63946.4(down);MSTRG.20536.23(down);MSTRG.66853.1(down);MSTRG.4065.9(down);MSTRG.11520.3(down);MSTRG.38348.1(down);MSTRG.61932.2(down)	--
ENSMUSG00000032368	Zic1	2972	3421	3670	3120	8476	10296	8.61729	8.87796	7.63211	7.95048	14.931	22.4862	0.00325645	0.82605	up	mmu-miR-1249-3p(down);mmu-miR-150-3p(down);mmu-miR-667-5p(down);mmu-miR-92b-5p(down);novel_miR_605(down)	--	--	ENSMUST00000163996(up);MSTRG.24489.7(up);MSTRG.39697.4(up);MSTRG.55397.2(up);MSTRG.66486.4(up);MSTRG.81383.7(up)	ENSMUST00000163996(up);MSTRG.24489.7(up);MSTRG.39697.4(up);MSTRG.55397.2(up);MSTRG.66486.4(up);MSTRG.81383.7(up)	--
Mus_musculus_newGene_44189	Mus_musculus_newGene_44189	42	240	240	34	111	63	0.204623	1.10114	0.839478	0.137224	0.333037	0.22942	0.00327907	-1.53874	down	mmu-miR-330-3p(down);mmu-miR-7031-5p(down);novel_miR_62(down)	--	--	ENSMUST00000185568(down);MSTRG.65827.8(down);MSTRG.69113.9(down);MSTRG.21395.14(down);MSTRG.4065.9(down);MSTRG.20617.2(down);ENSMUST00000181214(down)	ENSMUST00000185568(down);MSTRG.65827.8(down);MSTRG.69113.9(down);MSTRG.21395.14(down);MSTRG.4065.9(down);MSTRG.20617.2(down);ENSMUST00000181214(down)	--
ENSMUSG00000043020	Wdr63	36	24	24	53	105	113	0.178646	0.104836	0.081231	0.225358	0.318766	0.423633	0.00339299	1.36105	up	mmu-miR-7071-5p(down)	--	--	MSTRG.58910.1(down);MSTRG.24489.7(up);MSTRG.39697.4(up);MSTRG.29603.10(up);MSTRG.16578.4(down);MSTRG.10030.3(up);ENSMUST00000213132(up);MSTRG.52610.1(down)	MSTRG.58910.1(down);MSTRG.24489.7(up);MSTRG.39697.4(up);MSTRG.29603.10(up);MSTRG.16578.4(down);MSTRG.10030.3(up);ENSMUST00000213132(up);MSTRG.52610.1(down)	--
ENSMUSG00000029410	Ppef2	45	61	56	118	154	135	0.244257	0.303798	0.212886	0.558317	0.516524	0.561023	0.00340405	1.08104	up	mmu-miR-7648-3p(down);novel_miR_401(up)	--	--	MSTRG.4168.11(down);ENSMUST00000173609(down);MSTRG.83916.1(up);MSTRG.45368.2(down);MSTRG.35936.2(up);ENSMUST00000181764(up);MSTRG.40601.2(up);MSTRG.90177.7(down);MSTRG.68315.2(down);MSTRG.38971.1(up);MSTRG.13983.5(down);MSTRG.70716.2(down);MSTRG.20536.32(	MSTRG.4168.11(down);ENSMUST00000173609(down);MSTRG.83916.1(up);MSTRG.45368.2(down);MSTRG.35936.2(up);ENSMUST00000181764(up);MSTRG.40601.2(up);MSTRG.90177.7(down);MSTRG.68315.2(down);MSTRG.38971.1(up);MSTRG.13983.5(down);MSTRG.70716.2(down);MSTRG.20536.32(	--
ENSMUSG00000022262	Dnah5	492	467	627	783	1176	951	0.500239	0.428991	0.44639	0.686088	0.72899	0.729056	0.00342868	0.62311	up	mmu-miR-29b-2-5p(down);mmu-miR-671-5p(down);mmu-miR-7019-3p(down);mmu-miR-7071-5p(down);mmu-miR-760-5p(down);mmu-miR-7648-3p(down);mmu-miR-874-3p(down);mmu-miR-877-3p(down);novel_miR_121(down);novel_miR_290(down);novel_miR_573(down)	--	--	ENSMUST00000150145(down);MSTRG.73945.3(up);MSTRG.58910.1(down);MSTRG.4168.11(down);ENSMUST00000173609(down);MSTRG.83916.1(up);MSTRG.94112.3(down);MSTRG.20574.3(up);MSTRG.51949.1(down);MSTRG.28529.10(down);MSTRG.65827.8(down);MSTRG.90177.7(down);MSTRG.6831	ENSMUST00000150145(down);MSTRG.73945.3(up);MSTRG.58910.1(down);MSTRG.4168.11(down);ENSMUST00000173609(down);MSTRG.83916.1(up);MSTRG.94112.3(down);MSTRG.20574.3(up);MSTRG.51949.1(down);MSTRG.28529.10(down);MSTRG.65827.8(down);MSTRG.90177.7(down);MSTRG.6831	--
Mus_musculus_newGene_50224	Mus_musculus_newGene_50224	274	246	336	70	123	248	0.913965	0.69758	0.697635	0.565646	0.364021	0.851631	0.00343629	-1.21654	down	mmu-miR-139-3p(down);mmu-miR-29c-5p(up);mmu-miR-3070-5p(down);mmu-miR-3470b(up);mmu-miR-7648-3p(down);novel_miR_275(down);novel_miR_385(up);novel_miR_427(up);novel_miR_516(up);novel_miR_550(down);novel_miR_573(down);novel_miR_692(down)	--	--	MSTRG.12858.2(up)	MSTRG.12858.2(up)	--
ENSMUSG00000031786	Drc7	54	63	108	109	269	184	0.298143	0.318051	0.424236	0.523275	0.920384	0.776006	0.00361091	1.08121	up	mmu-miR-7047-3p(down)	--	--	MSTRG.73945.3(up);MSTRG.94112.3(down);MSTRG.20574.3(up);MSTRG.22615.1(down);ENSMUST00000181018(down);MSTRG.38971.1(up);MSTRG.56085.9(up);MSTRG.10030.6(up);MSTRG.93136.3(down);ENSMUST00000217259(down);MSTRG.52610.1(down);MSTRG.37265.3(up)	MSTRG.73945.3(up);MSTRG.94112.3(down);MSTRG.20574.3(up);MSTRG.22615.1(down);ENSMUST00000181018(down);MSTRG.38971.1(up);MSTRG.56085.9(up);MSTRG.10030.6(up);MSTRG.93136.3(down);ENSMUST00000217259(down);MSTRG.52610.1(down);MSTRG.37265.3(up)	--
Mus_musculus_newGene_59018	Mus_musculus_newGene_59018	762	650	842	1159	1878	1169	1.79558	1.26894	1.50985	2.08716	2.29508	1.77432	0.00366419	0.622804	up	mmu-miR-3470b(up);mmu-miR-423-3p(down);mmu-miR-7031-5p(down);mmu-miR-7648-3p(down);mmu-miR-92b-5p(down);novel_miR_269(down);novel_miR_275(down);novel_miR_385(up);novel_miR_401(up);novel_miR_427(up);novel_miR_516(up);novel_miR_549(down);novel_miR_608(down)	--	--	ENSMUST00000150145(down);ENSMUST00000232257(up);MSTRG.15875.7(down);ENSMUST00000199408(up);ENSMUST00000181107(up)	ENSMUST00000150145(down);ENSMUST00000232257(up);MSTRG.15875.7(down);ENSMUST00000199408(up);ENSMUST00000181107(up)	--
Mus_musculus_newGene_47716	Mus_musculus_newGene_47716	304	321	375	175	285	73	6.4237	6.13541	5.54986	3.18767	3.66564	1.16064	0.00384644	-1.17848	down	mmu-miR-1224-5p(down);mmu-miR-339-5p(down);mmu-miR-7648-3p(down);mmu-miR-877-3p(down);novel_miR_275(down);novel_miR_605(down)	--	--	MSTRG.11520.6(up);MSTRG.24489.7(up);MSTRG.40601.2(up);MSTRG.66486.4(up);MSTRG.42540.2(down);MSTRG.10030.3(up);ENSMUST00000213132(up);MSTRG.36382.1(down);ENSMUST00000146294(up);ENSMUST00000194584(up);MSTRG.4815.3(up);MSTRG.52610.1(down);MSTRG.19847.2(up);M	MSTRG.11520.6(up);MSTRG.24489.7(up);MSTRG.40601.2(up);MSTRG.66486.4(up);MSTRG.42540.2(down);MSTRG.10030.3(up);ENSMUST00000213132(up);MSTRG.36382.1(down);ENSMUST00000146294(up);ENSMUST00000194584(up);MSTRG.4815.3(up);MSTRG.52610.1(down);MSTRG.19847.2(up);M	--
ENSMUSG00000061524	Zic2	556	549	556	579	1643	1467	3.61732	3.23459	2.53495	3.25058	6.52697	7.21052	0.00388686	0.824993	up	mmu-miR-3098-3p(down);mmu-miR-667-5p(down);mmu-miR-7071-5p(down);mmu-miR-7648-3p(down);novel_miR_608(down)	MSTRG.29603.10(up)	MSTRG.29603.10(up)	ENSMUST00000163996(up);MSTRG.73945.3(up);MSTRG.39697.4(up);MSTRG.55397.2(up);MSTRG.56085.9(up)	ENSMUST00000163996(up);MSTRG.73945.3(up);MSTRG.39697.4(up);MSTRG.55397.2(up);MSTRG.56085.9(up)	--
Mus_musculus_newGene_30238	Mus_musculus_newGene_30238	66	74	119	1039	129	71	0.172063	0.173418	0.216718	2.33424	0.205005	0.138365	0.0039018	2.26262	up	mmu-miR-1247-5p(down);mmu-miR-1306-5p(down);mmu-miR-143-5p(up);mmu-miR-298-3p(up);mmu-miR-466i-3p(up);mmu-miR-466m-3p(up);mmu-miR-667-5p(down);novel_miR_605(down)	--	--	MSTRG.86412.6(up);MSTRG.49725.21(up);MSTRG.10851.2(up);MSTRG.20604.15(up);MSTRG.51116.3(up)	MSTRG.86412.6(up);MSTRG.49725.21(up);MSTRG.10851.2(up);MSTRG.20604.15(up);MSTRG.51116.3(up)	--
Mus_musculus_newGene_4015	Mus_musculus_newGene_4015	285	8	164	21	43	54	11.8529	0.275269	4.76469	0.733876	1.07845	1.67484	0.00430009	-2.32553	down	--	--	--	MSTRG.3397.1(down);MSTRG.49725.30(down);MSTRG.67577.3(down);MSTRG.49725.23(down);MSTRG.14842.6(down);MSTRG.24016.2(down);MSTRG.69136.6(down);MSTRG.81444.1(down);MSTRG.54056.23(down);MSTRG.86412.28(down);MSTRG.13314.2(down)	MSTRG.3397.1(down);MSTRG.49725.30(down);MSTRG.67577.3(down);MSTRG.49725.23(down);MSTRG.14842.6(down);MSTRG.24016.2(down);MSTRG.69136.6(down);MSTRG.81444.1(down);MSTRG.54056.23(down);MSTRG.86412.28(down);MSTRG.13314.2(down)	--
Mus_musculus_newGene_34442	Mus_musculus_newGene_34442	21	37	48	76	106	84	0.119965	0.175575	0.182224	0.377395	0.419477	0.40766	0.00442965	1.12711	up	mmu-miR-671-5p(down);mmu-miR-7071-5p(down);mmu-miR-760-5p(down);mmu-miR-874-3p(down);mmu-miR-92b-5p(down);novel_miR_550(down)	MSTRG.57853.2(down)	MSTRG.57853.2(down)	MSTRG.81890.2(down);MSTRG.15875.2(down);MSTRG.73945.3(up);MSTRG.47541.4(down);MSTRG.4168.11(down);MSTRG.83916.1(up);MSTRG.66853.2(down);MSTRG.94112.3(down);MSTRG.95246.29(down);MSTRG.20574.3(up);ENSMUST00000181165(down);MSTRG.28529.10(down);MSTRG.22615.1(	MSTRG.81890.2(down);MSTRG.15875.2(down);MSTRG.73945.3(up);MSTRG.47541.4(down);MSTRG.4168.11(down);MSTRG.83916.1(up);MSTRG.66853.2(down);MSTRG.94112.3(down);MSTRG.95246.29(down);MSTRG.20574.3(up);ENSMUST00000181165(down);MSTRG.28529.10(down);MSTRG.22615.1(	--
ENSMUSG00000032327	Stra6	126	97	99	313	217	306	0.754261	0.453874	0.35476	1.4977	0.723525	1.22934	0.00447736	1.13009	up	mmu-miR-671-5p(down);mmu-miR-7648-3p(down);novel_miR_692(down)	--	--	MSTRG.64404.3(up);MSTRG.35936.2(up);MSTRG.4225.1(up);MSTRG.81853.1(up);MSTRG.59049.2(up);ENSMUST00000190974(up);MSTRG.7131.1(up);MSTRG.87825.28(up);MSTRG.85714.1(up);MSTRG.81383.1(up)	MSTRG.64404.3(up);MSTRG.35936.2(up);MSTRG.4225.1(up);MSTRG.81853.1(up);MSTRG.59049.2(up);ENSMUST00000190974(up);MSTRG.7131.1(up);MSTRG.87825.28(up);MSTRG.85714.1(up);MSTRG.81383.1(up)	--
ENSMUSG00000050600	Zfp831	1007	849	1147	1804	2055	1499	1.63226	1.24478	1.30097	2.52121	2.03076	1.83333	0.0045617	0.593274	up	mmu-miR-1188-5p(down);mmu-miR-3072-3p(down);mmu-miR-3077-3p(down);mmu-miR-339-5p(down);mmu-miR-667-5p(down);mmu-miR-6908-3p(up);mmu-miR-7000-3p(down);mmu-miR-7056-3p(down);mmu-miR-760-3p(down);mmu-miR-760-5p(down);mmu-miR-7648-3p(down);mmu-miR-877-3p(down	--	--	MSTRG.24880.16(up);MSTRG.11196.1(up);ENSMUST00000232257(up);MSTRG.68633.4(up);MSTRG.81853.1(up);MSTRG.55397.10(up);MSTRG.59049.2(up);ENSMUST00000190974(up);MSTRG.46540.2(up)	MSTRG.24880.16(up);MSTRG.11196.1(up);ENSMUST00000232257(up);MSTRG.68633.4(up);MSTRG.81853.1(up);MSTRG.55397.10(up);MSTRG.59049.2(up);ENSMUST00000190974(up);MSTRG.46540.2(up)	--
ENSMUSG00000087075	Lbhd2	152	260	316	264	661	724	3.59332	5.58466	5.23982	5.39929	9.55146	12.9545	0.00479988	0.940746	up	mmu-miR-760-5p(down)	MSTRG.20617.2(down)	MSTRG.20617.2(down)	ENSMUST00000163996(up);MSTRG.24489.7(up);MSTRG.39697.4(up);MSTRG.55397.2(up);MSTRG.66486.4(up);MSTRG.10030.3(up)	ENSMUST00000163996(up);MSTRG.24489.7(up);MSTRG.39697.4(up);MSTRG.55397.2(up);MSTRG.66486.4(up);MSTRG.10030.3(up)	--
Mus_musculus_newGene_53081	Mus_musculus_newGene_53081	106	175	229	58	128	107	2.04559	3.07317	3.10961	0.962602	1.51075	1.55763	0.00491782	-1.02536	down	mmu-miR-339-5p(down)	--	--	ENSMUST00000232257(up);MSTRG.66853.1(down);MSTRG.65827.8(down);MSTRG.4065.9(down);MSTRG.70716.2(down);MSTRG.55397.10(up);MSTRG.59049.2(up);MSTRG.11520.3(down);MSTRG.57853.2(down);MSTRG.80506.2(down);MSTRG.31151.13(down);MSTRG.66042.2(down)	ENSMUST00000232257(up);MSTRG.66853.1(down);MSTRG.65827.8(down);MSTRG.4065.9(down);MSTRG.70716.2(down);MSTRG.55397.10(up);MSTRG.59049.2(up);MSTRG.11520.3(down);MSTRG.57853.2(down);MSTRG.80506.2(down);MSTRG.31151.13(down);MSTRG.66042.2(down)	--
ENSMUSG00000031170	Slc38a5	118	151	324	103	125	93	0.981298	1.14839	1.91634	0.745906	0.629984	0.58922	0.00501538	-1.02816	down	mmu-miR-330-3p(down);mmu-miR-760-3p(down)	--	--	ENSMUST00000231355(down);MSTRG.63946.4(down);ENSMUST00000182872(down);ENSMUST00000184014(down);MSTRG.70692.15(down);MSTRG.20536.23(down);MSTRG.51949.1(down);MSTRG.66853.1(down);MSTRG.52285.5(down);MSTRG.22842.1(down);ENSMUST00000128815(down);ENSMUST000001	ENSMUST00000231355(down);MSTRG.63946.4(down);ENSMUST00000182872(down);ENSMUST00000184014(down);MSTRG.70692.15(down);MSTRG.20536.23(down);MSTRG.51949.1(down);MSTRG.66853.1(down);MSTRG.52285.5(down);MSTRG.22842.1(down);ENSMUST00000128815(down);ENSMUST000001	--
ENSMUSG00000067860	Zic3	217	272	207	272	621	898	0.87339	1.02948	0.5998	0.973758	1.5245	2.7845	0.00527087	1.05173	up	mmu-miR-1188-5p(down);mmu-miR-5122(down);mmu-miR-7066-3p(down);mmu-miR-874-3p(down)	--	--	MSTRG.39697.4(up);MSTRG.78348.27(up);MSTRG.10030.3(up);MSTRG.81383.7(up)	MSTRG.39697.4(up);MSTRG.78348.27(up);MSTRG.10030.3(up);MSTRG.81383.7(up)	--
Mus_musculus_newGene_30721	Mus_musculus_newGene_30721	127	140	136	413	233	327	0.342579	0.344215	0.284737	0.969393	0.455043	0.671806	0.00535137	1.0746	up	mmu-miR-125a-5p(down);mmu-miR-3077-3p(down);mmu-miR-6906-5p(down);mmu-miR-877-3p(down);novel_miR_385(up);novel_miR_427(up);novel_miR_516(up);novel_miR_549(down);novel_miR_605(down);novel_miR_82(down);novel_miR_97(down)	--	--	MSTRG.11196.1(up);MSTRG.49725.21(up);MSTRG.64404.3(up);MSTRG.35936.2(up);ENSMUST00000181764(up);MSTRG.20604.15(up);MSTRG.4225.1(up);MSTRG.16211.4(up);MSTRG.87811.1(up);MSTRG.81853.1(up);MSTRG.59049.2(up);ENSMUST00000190974(up);MSTRG.46540.2(up);MSTRG.7131	MSTRG.11196.1(up);MSTRG.49725.21(up);MSTRG.64404.3(up);MSTRG.35936.2(up);ENSMUST00000181764(up);MSTRG.20604.15(up);MSTRG.4225.1(up);MSTRG.16211.4(up);MSTRG.87811.1(up);MSTRG.81853.1(up);MSTRG.59049.2(up);ENSMUST00000190974(up);MSTRG.46540.2(up);MSTRG.7131	--
Mus_musculus_newGene_50085	Mus_musculus_newGene_50085	102	207	206	71	1162	778	0.481358	0.884622	0.682936	0.289367	3.35538	2.77935	0.00550308	1.63545	up	mmu-miR-3098-3p(down);mmu-miR-874-3p(down);novel_miR_550(down)	--	--	ENSMUST00000163996(up);MSTRG.55397.2(up);MSTRG.56085.9(up);MSTRG.10030.6(up)	ENSMUST00000163996(up);MSTRG.55397.2(up);MSTRG.56085.9(up);MSTRG.10030.6(up)	--
ENSMUSG00000020963	Tshr	82	145	158	64	83	73	0.322932	0.547123	0.423851	0.22118	0.20055	0.201937	0.00558821	-1.01346	down	mmu-miR-667-5p(down);novel_miR_275(down)	--	--	ENSMUST00000150145(down);MSTRG.58910.1(down);MSTRG.63891.3(down);MSTRG.15875.7(down);ENSMUST00000185568(down);MSTRG.28529.10(down);MSTRG.65827.8(down);MSTRG.69113.9(down);ENSMUST00000181485(down);MSTRG.21395.14(down);MSTRG.4065.9(down);MSTRG.16578.4(down)	ENSMUST00000150145(down);MSTRG.58910.1(down);MSTRG.63891.3(down);MSTRG.15875.7(down);ENSMUST00000185568(down);MSTRG.28529.10(down);MSTRG.65827.8(down);MSTRG.69113.9(down);ENSMUST00000181485(down);MSTRG.21395.14(down);MSTRG.4065.9(down);MSTRG.16578.4(down)	--
ENSMUSG00000050761	Gp1bb	129	63	180	70	39	60	0.979065	0.43416	0.957472	0.459572	0.182705	0.340221	0.00563342	-1.29423	down	mmu-miR-5617-3p(down);mmu-miR-7080-3p(down);novel_miR_570(up);novel_miR_605(down)	--	--	MSTRG.37337.6(down);ENSMUST00000126380(down);ENSMUST00000181593(down);MSTRG.89860.3(down)	MSTRG.37337.6(down);ENSMUST00000126380(down);ENSMUST00000181593(down);MSTRG.89860.3(down)	--
ENSMUSG00000032397	Tipin	459	584	856	382	572	463	4.95647	5.94897	7.3848	4.27665	4.03913	3.58752	0.00575568	-0.632774	down	--	--	--	MSTRG.58910.1(down);ENSMUST00000231355(down);ENSMUST00000173609(down);ENSMUST00000184014(down);MSTRG.20536.23(down);MSTRG.51949.1(down);MSTRG.66853.1(down);MSTRG.22842.1(down);MSTRG.4065.9(down);MSTRG.16578.4(down);ENSMUST00000181921(down);MSTRG.11520.3(d	MSTRG.58910.1(down);ENSMUST00000231355(down);ENSMUST00000173609(down);ENSMUST00000184014(down);MSTRG.20536.23(down);MSTRG.51949.1(down);MSTRG.66853.1(down);MSTRG.22842.1(down);MSTRG.4065.9(down);MSTRG.16578.4(down);ENSMUST00000181921(down);MSTRG.11520.3(d	--
ENSMUSG00000031004	Mki67	100	110	62	203	364	195	0.156921	0.157073	0.068386	0.27559	0.349802	0.23224	0.00590526	1.1409	up	mmu-miR-139-3p(down);mmu-miR-329-5p(up);novel_miR_485(up);novel_miR_608(down)	--	--	ENSMUST00000173609(down);ENSMUST00000232257(up);MSTRG.20574.3(up);MSTRG.51949.1(down);ENSMUST00000136697(down);MSTRG.89024.7(up);ENSMUST00000209449(down);MSTRG.75172.7(up);ENSMUST00000181107(up);MSTRG.66042.2(down);ENSMUST00000205717(down)	ENSMUST00000173609(down);ENSMUST00000232257(up);MSTRG.20574.3(up);MSTRG.51949.1(down);ENSMUST00000136697(down);MSTRG.89024.7(up);ENSMUST00000209449(down);MSTRG.75172.7(up);ENSMUST00000181107(up);MSTRG.66042.2(down);ENSMUST00000205717(down)	--
ENSMUSG00000041771	Slc24a4	1663	1204	1600	2600	3077	2433	6.75468	4.28746	4.46089	8.64996	7.01823	7.3376	0.00604162	0.594176	up	mmu-miR-1306-5p(down);mmu-miR-7071-5p(down);novel_miR_494(down);novel_miR_605(down)	--	--	MSTRG.65827.8(down);MSTRG.4065.9(down);MSTRG.81853.1(up);MSTRG.59049.2(up);MSTRG.11520.3(down);MSTRG.80506.2(down);MSTRG.31151.13(down)	MSTRG.65827.8(down);MSTRG.4065.9(down);MSTRG.81853.1(up);MSTRG.59049.2(up);MSTRG.11520.3(down);MSTRG.80506.2(down);MSTRG.31151.13(down)	--
Mus_musculus_newGene_20294	Mus_musculus_newGene_20294	40	43	80	25	38	19	0.357666	0.349765	0.506219	0.191957	0.208986	0.124758	0.00624609	-1.18843	down	mmu-miR-3470b(up);mmu-miR-378d(up);mmu-miR-6906-5p(down);novel_miR_275(down);novel_miR_385(up);novel_miR_427(up);novel_miR_516(up)	MSTRG.38348.1(down)	MSTRG.38348.1(down)	ENSMUST00000231355(down);ENSMUST00000173609(down);ENSMUST00000184014(down);MSTRG.70692.15(down);MSTRG.45368.2(down);MSTRG.51949.1(down);MSTRG.52285.5(down);MSTRG.16648.4(down);MSTRG.22842.1(down);MSTRG.90177.7(down);ENSMUST00000213132(up);ENSMUST000001819	ENSMUST00000231355(down);ENSMUST00000173609(down);ENSMUST00000184014(down);MSTRG.70692.15(down);MSTRG.45368.2(down);MSTRG.51949.1(down);MSTRG.52285.5(down);MSTRG.16648.4(down);MSTRG.22842.1(down);MSTRG.90177.7(down);ENSMUST00000213132(up);ENSMUST000001819	--
ENSMUSG00000028364	Tnc	306	383	657	323	302	180	0.699467	0.786503	1.04016	0.668927	0.41378	0.303649	0.00631802	-0.890092	down	mmu-miR-1224-5p(down);mmu-miR-150-3p(down);mmu-miR-486a-3p(down);mmu-miR-671-5p(down);novel_miR_97(down)	--	--	MSTRG.51949.1(down);MSTRG.16648.4(down);MSTRG.16578.4(down);ENSMUST00000181921(down)	MSTRG.51949.1(down);MSTRG.16648.4(down);MSTRG.16578.4(down);ENSMUST00000181921(down)	--
Mus_musculus_newGene_9474	Mus_musculus_newGene_9474	349	446	503	718	767	891	0.483058	0.663875	0.514969	1.04576	0.964834	0.999387	0.00635657	0.655824	up	mmu-miR-3470b(up);mmu-miR-378d(up);mmu-miR-497b(up);mmu-miR-671-5p(down);mmu-miR-7000-3p(down);novel_miR_385(up);novel_miR_417(up);novel_miR_427(up);novel_miR_48(up);novel_miR_516(up)	--	--	MSTRG.81890.2(down);MSTRG.4168.11(down);MSTRG.83916.1(up);MSTRG.95246.29(down);MSTRG.68633.4(up);MSTRG.45368.2(down);ENSMUST00000181165(down);MSTRG.37337.6(down);MSTRG.35936.2(up);ENSMUST00000181764(up);MSTRG.40601.2(up);MSTRG.90177.7(down);MSTRG.68315.2(	MSTRG.81890.2(down);MSTRG.4168.11(down);MSTRG.83916.1(up);MSTRG.95246.29(down);MSTRG.68633.4(up);MSTRG.45368.2(down);ENSMUST00000181165(down);MSTRG.37337.6(down);MSTRG.35936.2(up);ENSMUST00000181764(up);MSTRG.40601.2(up);MSTRG.90177.7(down);MSTRG.68315.2(	--
ENSMUSG00000026688	Mgst3	1119	1695	4056	1268	1953	1516	16.2092	22.2291	41.161	15.8419	17.258	16.5754	0.00670476	-0.665209	down	mmu-miR-150-3p(down);mmu-miR-760-3p(down)	--	--	ENSMUST00000231355(down);MSTRG.63946.4(down);ENSMUST00000182872(down);ENSMUST00000184014(down);MSTRG.20536.23(down);MSTRG.22842.1(down);ENSMUST00000128815(down);ENSMUST00000139014(down);MSTRG.38348.1(down);MSTRG.16807.34(down);ENSMUST00000226420(down);MST	ENSMUST00000231355(down);MSTRG.63946.4(down);ENSMUST00000182872(down);ENSMUST00000184014(down);MSTRG.20536.23(down);MSTRG.22842.1(down);ENSMUST00000128815(down);ENSMUST00000139014(down);MSTRG.38348.1(down);MSTRG.16807.34(down);ENSMUST00000226420(down);MST	--
ENSMUSG00000032940	Rbm11	363	523	832	230	380	513	2.13266	2.77059	3.4141	1.15474	1.34889	2.27471	0.0068913	-0.804411	down	mmu-miR-1247-5p(down)	--	--	ENSMUST00000232257(up)	ENSMUST00000232257(up)	--
ENSMUSG00000044948	Cfap43	133	98	195	251	348	317	0.440986	0.298026	0.468272	0.714633	0.685224	0.773283	0.00696075	0.88179	up	mmu-miR-17-3p(down);mmu-miR-667-5p(down);mmu-miR-760-3p(down);mmu-miR-877-3p(down);novel_miR_585(up);novel_miR_692(down)	--	--	MSTRG.11520.6(up);MSTRG.66853.2(down);MSTRG.63891.3(down);MSTRG.15875.7(down);MSTRG.94112.3(down);MSTRG.28529.10(down);MSTRG.65827.8(down);ENSMUST00000181485(down);MSTRG.40601.2(up);ENSMUST00000181018(down);MSTRG.38971.1(up);MSTRG.42540.2(down);MSTRG.7071	MSTRG.11520.6(up);MSTRG.66853.2(down);MSTRG.63891.3(down);MSTRG.15875.7(down);MSTRG.94112.3(down);MSTRG.28529.10(down);MSTRG.65827.8(down);ENSMUST00000181485(down);MSTRG.40601.2(up);ENSMUST00000181018(down);MSTRG.38971.1(up);MSTRG.42540.2(down);MSTRG.7071	--
ENSMUSG00000048489	Depp1	21	51	42	57	163	96	0.248478	0.542769	0.345381	0.593468	1.18232	0.857863	0.00698573	1.19327	up	mmu-miR-671-5p(down);mmu-miR-7071-5p(down);mmu-miR-760-3p(down)	--	--	MSTRG.73945.3(up);MSTRG.20574.3(up);MSTRG.10030.6(up);MSTRG.47383.1(up);MSTRG.37265.3(up)	MSTRG.73945.3(up);MSTRG.20574.3(up);MSTRG.10030.6(up);MSTRG.47383.1(up);MSTRG.37265.3(up)	--
ENSMUSG00000021848	Otx2	79	104	85	107	277	342	0.630124	0.787338	0.572687	0.856969	1.47205	2.21032	0.00700244	1.13128	up	mmu-miR-3072-3p(down);novel_miR_132(down);novel_miR_605(down)	--	--	ENSMUST00000163996(up);MSTRG.24489.7(up);MSTRG.39697.4(up);MSTRG.55397.2(up);MSTRG.66486.4(up);MSTRG.10030.3(up);ENSMUST00000213132(up)	ENSMUST00000163996(up);MSTRG.24489.7(up);MSTRG.39697.4(up);MSTRG.55397.2(up);MSTRG.66486.4(up);MSTRG.10030.3(up);ENSMUST00000213132(up)	--
ENSMUSG00000024027	Glp1r	115	154	135	174	333	500	1.23493	1.48939	1.00811	1.60347	2.18082	4.04744	0.00712817	1.03826	up	mmu-miR-128-2-5p(down);mmu-miR-667-5p(down);mmu-miR-7031-5p(down)	--	--	MSTRG.24489.7(up);MSTRG.39697.4(up);MSTRG.66486.4(up);MSTRG.78348.27(up);MSTRG.10030.3(up);MSTRG.81383.7(up)	MSTRG.24489.7(up);MSTRG.39697.4(up);MSTRG.66486.4(up);MSTRG.78348.27(up);MSTRG.10030.3(up);MSTRG.81383.7(up)	--
ENSMUSG00000104301	Wdr49	86	136	180	149	442	353	0.629918	0.89591	0.909346	0.952727	1.90898	1.95019	0.00715232	0.980207	up	--	--	--	ENSMUST00000163996(up);MSTRG.73945.3(up);MSTRG.24489.7(up);MSTRG.94112.3(down);MSTRG.39697.4(up);MSTRG.22615.1(down);MSTRG.55397.2(up);MSTRG.66486.4(up);MSTRG.56085.9(up);MSTRG.10030.6(up)	ENSMUST00000163996(up);MSTRG.73945.3(up);MSTRG.24489.7(up);MSTRG.94112.3(down);MSTRG.39697.4(up);MSTRG.22615.1(down);MSTRG.55397.2(up);MSTRG.66486.4(up);MSTRG.56085.9(up);MSTRG.10030.6(up)	3:75358347|75397101(up)
ENSMUSG00000039349	C130074G19Rik	433	562	1037	554	1851	1819	2.26403	2.6617	3.8008	2.49969	5.91121	7.19034	0.00726402	0.829504	up	mmu-miR-667-3p(down);mmu-miR-671-5p(down);mmu-miR-7019-3p(down);mmu-miR-7031-5p(down);mmu-miR-760-3p(down);mmu-miR-7648-3p(down);mmu-miR-877-3p(down);mmu-miR-92b-5p(down);novel_miR_605(down);novel_miR_608(down)	--	--	ENSMUST00000163996(up);MSTRG.24489.7(up);MSTRG.39697.4(up);MSTRG.55397.2(up);MSTRG.66486.4(up)	ENSMUST00000163996(up);MSTRG.24489.7(up);MSTRG.39697.4(up);MSTRG.55397.2(up);MSTRG.66486.4(up)	--
Mus_musculus_newGene_331	Mus_musculus_newGene_331	317	189	906	852	1155	926	0.673726	0.378367	1.01378	1.24899	1.0726	1.5224	0.00732036	0.936165	up	mmu-miR-297a-3p(up);mmu-miR-297b-3p(up);mmu-miR-297c-3p(up);mmu-miR-3470b(up);mmu-miR-466a-3p(up);mmu-miR-466b-3p(up);mmu-miR-466c-3p(up);mmu-miR-466d-3p(up);mmu-miR-466e-3p(up);mmu-miR-466i-3p(up);mmu-miR-466m-3p(up);mmu-miR-466p-3p(up);mmu-miR-467a-3p(u	--	--	MSTRG.11520.6(up);MSTRG.42540.2(down)	MSTRG.11520.6(up);MSTRG.42540.2(down)	--
ENSMUSG00000005251	Ripk4	44	57	70	79	155	187	0.191089	0.227954	0.215426	0.298063	0.416214	0.62267	0.00741659	1.05287	up	mmu-miR-1224-5p(down);mmu-miR-25-5p(down);mmu-miR-339-5p(down);mmu-miR-667-3p(down);mmu-miR-92b-3p(down)	--	--	ENSMUST00000163996(up);MSTRG.24489.7(up);MSTRG.39697.4(up);MSTRG.55397.2(up);MSTRG.66486.4(up);MSTRG.10030.3(up);ENSMUST00000213132(up);MSTRG.52610.1(down)	ENSMUST00000163996(up);MSTRG.24489.7(up);MSTRG.39697.4(up);MSTRG.55397.2(up);MSTRG.66486.4(up);MSTRG.10030.3(up);ENSMUST00000213132(up);MSTRG.52610.1(down)	--
ENSMUSG00000090326	Dthd1	26	14	20	42	73	61	0.163947	0.080139	0.090428	0.234103	0.288436	0.299894	0.00755437	1.2505	up	--	--	--	MSTRG.73945.3(up);MSTRG.58910.1(down);ENSMUST00000173609(down);MSTRG.94112.3(down);MSTRG.51949.1(down);MSTRG.28529.10(down);MSTRG.65827.8(down);MSTRG.38971.1(up);MSTRG.4065.9(down);MSTRG.16578.4(down);MSTRG.70716.2(down);ENSMUST00000181921(down);ENSMUST00	MSTRG.73945.3(up);MSTRG.58910.1(down);ENSMUST00000173609(down);MSTRG.94112.3(down);MSTRG.51949.1(down);MSTRG.28529.10(down);MSTRG.65827.8(down);MSTRG.38971.1(up);MSTRG.4065.9(down);MSTRG.16578.4(down);MSTRG.70716.2(down);ENSMUST00000181921(down);ENSMUST00	--
ENSMUSG00000021250	Fos	683	2015	949	442	1066	873	5.15007	13.7578	5.00775	2.87388	4.90047	4.9668	0.00797236	-0.918386	down	mmu-miR-1224-5p(down);mmu-miR-671-5p(down);mmu-miR-7648-3p(down)	--	--	MSTRG.20538.6(down);MSTRG.82611.13(down);MSTRG.63891.3(down);ENSMUST00000128904(down);MSTRG.73933.2(down)	MSTRG.20538.6(down);MSTRG.82611.13(down);MSTRG.63891.3(down);ENSMUST00000128904(down);MSTRG.73933.2(down)	--
ENSMUSG00000035459	Stab2	49	63	80	115	171	146	0.093735	0.10901	0.107815	0.19049	0.200648	0.212626	0.00805872	0.941793	up	mmu-miR-1198-5p(down);mmu-miR-1247-5p(down);mmu-miR-3072-3p(down);mmu-miR-339-5p(down);mmu-miR-667-5p(down);mmu-miR-671-5p(down);mmu-miR-7019-3p(down);mmu-miR-7047-3p(down);novel_miR_494(down);novel_miR_692(down)	--	--	MSTRG.81890.2(down);MSTRG.73945.3(up);MSTRG.47541.4(down);MSTRG.4168.11(down);MSTRG.83916.1(up);MSTRG.66853.2(down);MSTRG.94112.3(down);MSTRG.95246.29(down);MSTRG.20574.3(up);ENSMUST00000181165(down);MSTRG.28529.10(down);ENSMUST00000181764(up);MSTRG.22615	MSTRG.81890.2(down);MSTRG.73945.3(up);MSTRG.47541.4(down);MSTRG.4168.11(down);MSTRG.83916.1(up);MSTRG.66853.2(down);MSTRG.94112.3(down);MSTRG.95246.29(down);MSTRG.20574.3(up);ENSMUST00000181165(down);MSTRG.28529.10(down);ENSMUST00000181764(up);MSTRG.22615	--
Mus_musculus_newGene_54792	Mus_musculus_newGene_54792	34	55	112	32	41	25	1.2618	1.85172	2.95763	1.02287	0.926736	0.705066	0.00855348	-1.17441	down	mmu-miR-193a-5p(down)	--	--	ENSMUST00000231355(down);MSTRG.63946.4(down);ENSMUST00000182872(down);ENSMUST00000184014(down);MSTRG.20536.23(down);MSTRG.51949.1(down);MSTRG.66853.1(down);MSTRG.52285.5(down);MSTRG.22842.1(down);ENSMUST00000128815(down);ENSMUST00000181921(down);MSTRG.115	ENSMUST00000231355(down);MSTRG.63946.4(down);ENSMUST00000182872(down);ENSMUST00000184014(down);MSTRG.20536.23(down);MSTRG.51949.1(down);MSTRG.66853.1(down);MSTRG.52285.5(down);MSTRG.22842.1(down);ENSMUST00000128815(down);ENSMUST00000181921(down);MSTRG.115	--
ENSMUSG00000045761	Togaram2	304	283	411	667	675	549	1.44337	1.24961	1.36265	2.72983	1.99171	1.96182	0.00868372	0.711088	up	mmu-miR-423-3p(down);mmu-miR-7000-3p(down);mmu-miR-7031-5p(down);mmu-miR-760-5p(down);novel_miR_494(down);novel_miR_573(down)	MSTRG.39697.4(up)	MSTRG.39697.4(up)	MSTRG.24880.16(up);MSTRG.11196.1(up);MSTRG.83916.1(up);MSTRG.68633.4(up);MSTRG.35936.2(up);ENSMUST00000181764(up);MSTRG.16211.4(up);MSTRG.20536.32(up);MSTRG.87811.1(up);MSTRG.90944.1(up);MSTRG.81853.1(up);MSTRG.55397.10(up);MSTRG.59049.2(up);ENSMUST000001	MSTRG.24880.16(up);MSTRG.11196.1(up);MSTRG.83916.1(up);MSTRG.68633.4(up);MSTRG.35936.2(up);ENSMUST00000181764(up);MSTRG.16211.4(up);MSTRG.20536.32(up);MSTRG.87811.1(up);MSTRG.90944.1(up);MSTRG.81853.1(up);MSTRG.55397.10(up);MSTRG.59049.2(up);ENSMUST000001	--
ENSMUSG00000055333	Fat2	134	183	77	62	80	7	0.145967	0.18101	0.05874	0.058153	0.052828	0.005478	0.00886594	-1.72603	down	mmu-miR-1224-5p(down);mmu-miR-128-2-5p(down);mmu-miR-3072-3p(down);mmu-miR-339-5p(down);mmu-miR-3544-3p(down);mmu-miR-543-5p(down);mmu-miR-667-5p(down);mmu-miR-671-5p(down);mmu-miR-6899-3p(down);mmu-miR-7031-5p(down);mmu-miR-7080-3p(down);mmu-miR-760-3p(d	--	--	ENSMUST00000181018(down);ENSMUST00000181092(down);MSTRG.42540.2(down);MSTRG.93136.3(down);ENSMUST00000217259(down);MSTRG.6416.6(down)	ENSMUST00000181018(down);ENSMUST00000181092(down);MSTRG.42540.2(down);MSTRG.93136.3(down);ENSMUST00000217259(down);MSTRG.6416.6(down)	--
Mus_musculus_newGene_10026	Mus_musculus_newGene_10026	145	153	126	58	138	60	0.514712	0.491299	0.312752	0.178029	0.298025	0.15975	0.00965056	-1.06389	down	mmu-miR-466a-3p(up);mmu-miR-466b-3p(up);mmu-miR-466c-3p(up);mmu-miR-466d-3p(up);mmu-miR-466e-3p(up);mmu-miR-466p-3p(up);mmu-miR-467c-3p(up);mmu-miR-669f-3p(up);mmu-miR-877-3p(down);novel_miR_549(down);novel_miR_605(down)	MSTRG.24016.2(down)	MSTRG.24016.2(down)	MSTRG.11520.6(up);MSTRG.66853.2(down);ENSMUST00000199660(down);MSTRG.42540.2(down);MSTRG.91416.3(down);MSTRG.73429.2(down);MSTRG.24321.13(down);MSTRG.32123.2(down);MSTRG.35592.1(down)	MSTRG.11520.6(up);MSTRG.66853.2(down);ENSMUST00000199660(down);MSTRG.42540.2(down);MSTRG.91416.3(down);MSTRG.73429.2(down);MSTRG.24321.13(down);MSTRG.32123.2(down);MSTRG.35592.1(down)	--
ENSMUSG00000074634	Tmem267	273	225	503	403	974	635	3.41848	2.36523	4.26324	4.27725	7.3124	5.7675	0.00967884	0.769007	up	mmu-miR-1188-5p(down)	--	--	MSTRG.94112.3(down);ENSMUST00000181018(down);MSTRG.10030.6(up);ENSMUST00000217259(down);MSTRG.37265.3(up)	MSTRG.94112.3(down);ENSMUST00000181018(down);MSTRG.10030.6(up);ENSMUST00000217259(down);MSTRG.37265.3(up)	--
Mus_musculus_newGene_19644	Mus_musculus_newGene_19644	44	103	36	206	233	105	0.394112	1.15586	0.289257	1.30464	1.25147	0.962215	0.00992397	1.29148	up	mmu-miR-935(down);novel_miR_95(up)	--	--	MSTRG.37337.6(down);ENSMUST00000181593(down);MSTRG.89860.3(down)	MSTRG.37337.6(down);ENSMUST00000181593(down);MSTRG.89860.3(down)	--
ENSMUSG00000027875	Hmgcs2	414	366	663	628	1236	779	1.99596	1.59887	2.24082	2.61348	3.63962	2.83902	0.00996777	0.628599	up	mmu-miR-1188-5p(down);mmu-miR-6986-5p(down);mmu-miR-760-5p(down);mmu-miR-7648-3p(down);mmu-miR-877-3p(down);novel_miR_385(up);novel_miR_427(up);novel_miR_516(up);novel_miR_605(down)	--	--	ENSMUST00000150145(down);MSTRG.94112.3(down);MSTRG.20574.3(up);ENSMUST00000181018(down);ENSMUST00000217259(down);MSTRG.37265.3(up)	ENSMUST00000150145(down);MSTRG.94112.3(down);MSTRG.20574.3(up);ENSMUST00000181018(down);ENSMUST00000217259(down);MSTRG.37265.3(up)	--
ENSMUSG00000048126	Col6a3	177	236	256	252	740	473	0.307616	0.370409	0.311496	0.37675	0.788916	0.627402	0.00999695	0.835668	up	mmu-miR-1224-5p(down);mmu-miR-1247-5p(down);mmu-miR-29b-2-5p(down);mmu-miR-329-5p(up);mmu-miR-378a-5p(down);mmu-miR-455-5p(up);mmu-miR-5617-3p(down);mmu-miR-667-5p(down);mmu-miR-671-5p(down);mmu-miR-7019-3p(down);mmu-miR-7031-5p(down);mmu-miR-7071-5p(down	--	--	MSTRG.73945.3(up);MSTRG.20574.3(up);MSTRG.56085.9(up);MSTRG.10030.6(up);MSTRG.37265.3(up)	MSTRG.73945.3(up);MSTRG.20574.3(up);MSTRG.56085.9(up);MSTRG.10030.6(up);MSTRG.37265.3(up)	--
ENSMUSG00000064280	Ccdc146	53	36	86	78	193	160	0.250087	0.150853	0.380739	0.400873	0.65968	0.810734	0.0101442	1.05129	up	mmu-miR-93-3p(down);novel_miR_585(up);novel_miR_605(down)	--	--	ENSMUST00000163996(up);MSTRG.24489.7(up);MSTRG.94112.3(down);MSTRG.39697.4(up);ENSMUST00000181018(down);MSTRG.55397.2(up);ENSMUST00000181092(down);MSTRG.66486.4(up);MSTRG.10030.3(up);MSTRG.93136.3(down);MSTRG.36382.1(down);ENSMUST00000217259(down);MSTRG.5	ENSMUST00000163996(up);MSTRG.24489.7(up);MSTRG.94112.3(down);MSTRG.39697.4(up);ENSMUST00000181018(down);MSTRG.55397.2(up);ENSMUST00000181092(down);MSTRG.66486.4(up);MSTRG.10030.3(up);MSTRG.93136.3(down);MSTRG.36382.1(down);ENSMUST00000217259(down);MSTRG.5	--
ENSMUSG00000041703	Zic5	81	103	99	80	323	398	0.269452	0.308262	0.229573	0.228561	0.65507	1.00005	0.0102019	1.18888	up	mmu-miR-1188-5p(down);mmu-miR-466a-3p(up);mmu-miR-466d-3p(up);mmu-miR-466e-3p(up);mmu-miR-466i-3p(up);mmu-miR-467d-3p(up);mmu-miR-5122(down);mmu-miR-5620-5p(down);mmu-miR-669a-3p(up);mmu-miR-669o-3p(up);mmu-miR-6953-3p(down);mmu-miR-7071-5p(down);mmu-miR-	MSTRG.29603.10(up)	MSTRG.29603.10(up)	ENSMUST00000163996(up);MSTRG.24489.7(up);MSTRG.39697.4(up);MSTRG.55397.2(up);MSTRG.66486.4(up)	ENSMUST00000163996(up);MSTRG.24489.7(up);MSTRG.39697.4(up);MSTRG.55397.2(up);MSTRG.66486.4(up)	--
ENSMUSG00000052221	Ppp1r36	27	50	71	74	160	112	0.282368	0.476226	0.519393	0.663568	1.02312	0.898809	0.0102149	1.00844	up	--	--	--	MSTRG.73945.3(up);MSTRG.47541.4(down);MSTRG.94112.3(down);MSTRG.95246.29(down);MSTRG.20574.3(up);MSTRG.22615.1(down);MSTRG.38971.1(up);MSTRG.7833.3(down);MSTRG.10030.6(up);MSTRG.93136.3(down);MSTRG.6315.3(down);MSTRG.37265.3(up)	MSTRG.73945.3(up);MSTRG.47541.4(down);MSTRG.94112.3(down);MSTRG.95246.29(down);MSTRG.20574.3(up);MSTRG.22615.1(down);MSTRG.38971.1(up);MSTRG.7833.3(down);MSTRG.10030.6(up);MSTRG.93136.3(down);MSTRG.6315.3(down);MSTRG.37265.3(up)	--
ENSMUSG00000040721	Zfhx2	857	852	675	1544	1510	1477	1.31008	1.17918	0.722294	2.03473	1.40763	1.70341	0.0105748	0.651986	up	mmu-miR-1224-5p(down);mmu-miR-1247-5p(down);mmu-miR-1249-3p(down);mmu-miR-125b-5p(down);mmu-miR-128-2-5p(down);mmu-miR-3104-3p(down);mmu-miR-344d-1-5p(up);mmu-miR-5617-3p(down);mmu-miR-671-5p(down);mmu-miR-6979-3p(down);mmu-miR-7031-5p(down);mmu-miR-7047-	--	--	MSTRG.45368.2(down);MSTRG.59049.2(up);ENSMUST00000190974(up);MSTRG.87825.28(up);MSTRG.80506.2(down)	MSTRG.45368.2(down);MSTRG.59049.2(up);ENSMUST00000190974(up);MSTRG.87825.28(up);MSTRG.80506.2(down)	--
ENSMUSG00000072487	Mroh5	38	44	75	31	22	26	0.193204	0.227413	0.294023	0.143451	0.072103	0.106544	0.0106933	-1.14203	down	mmu-miR-667-5p(down);mmu-miR-7071-5p(down);novel_miR_62(down)	--	--	ENSMUST00000231355(down);ENSMUST00000173609(down);ENSMUST00000184014(down);MSTRG.51949.1(down);MSTRG.16578.4(down);ENSMUST00000181921(down);ENSMUST00000209449(down);MSTRG.57853.2(down);MSTRG.31151.13(down);MSTRG.66042.2(down);ENSMUST00000205717(down)	ENSMUST00000231355(down);ENSMUST00000173609(down);ENSMUST00000184014(down);MSTRG.51949.1(down);MSTRG.16578.4(down);ENSMUST00000181921(down);ENSMUST00000209449(down);MSTRG.57853.2(down);MSTRG.31151.13(down);MSTRG.66042.2(down);ENSMUST00000205717(down)	--
Mus_musculus_newGene_42175	Mus_musculus_newGene_42175	266	160	328	749	444	448	0.490841	0.316918	0.42357	1.19115	0.510015	0.623521	0.0107048	0.95281	up	mmu-miR-3070-5p(down);mmu-miR-466a-3p(up);mmu-miR-466b-3p(up);mmu-miR-466c-3p(up);mmu-miR-466d-3p(up);mmu-miR-466e-3p(up);mmu-miR-466i-3p(up);mmu-miR-466m-3p(up);mmu-miR-466p-3p(up);mmu-miR-7000-3p(down);mmu-miR-877-3p(down);novel_miR_401(up);novel_miR_55	--	--	MSTRG.86412.6(up);MSTRG.49725.21(up);MSTRG.10851.2(up);MSTRG.20604.15(up);MSTRG.16211.4(up);MSTRG.87811.1(up);MSTRG.81853.1(up);MSTRG.51116.3(up);ENSMUST00000190974(up);MSTRG.87825.28(up);MSTRG.81383.1(up)	MSTRG.86412.6(up);MSTRG.49725.21(up);MSTRG.10851.2(up);MSTRG.20604.15(up);MSTRG.16211.4(up);MSTRG.87811.1(up);MSTRG.81853.1(up);MSTRG.51116.3(up);ENSMUST00000190974(up);MSTRG.87825.28(up);MSTRG.81383.1(up)	--
ENSMUSG00000027070	Lrp2	154	152	162	309	315	363	0.158683	0.140677	0.116208	0.27309	0.197137	0.280959	0.0109359	0.831801	up	mmu-miR-139-3p(down);mmu-miR-150-3p(down);mmu-miR-29b-2-5p(down);mmu-miR-339-5p(down);mmu-miR-378d(up);mmu-miR-7071-5p(down);mmu-miR-7648-3p(down);mmu-miR-874-3p(down);mmu-miR-92b-5p(down);novel_miR_494(down);novel_miR_62(down)	--	--	MSTRG.64404.3(up);MSTRG.20536.15(up);MSTRG.45368.2(down);MSTRG.35936.2(up);ENSMUST00000181764(up);MSTRG.40601.2(up);MSTRG.29603.10(up);MSTRG.4225.1(up);MSTRG.20536.32(up);MSTRG.59049.2(up);MSTRG.7131.1(up);ENSMUST00000146294(up);ENSMUST00000194584(up);MST	MSTRG.64404.3(up);MSTRG.20536.15(up);MSTRG.45368.2(down);MSTRG.35936.2(up);ENSMUST00000181764(up);MSTRG.40601.2(up);MSTRG.29603.10(up);MSTRG.4225.1(up);MSTRG.20536.32(up);MSTRG.59049.2(up);MSTRG.7131.1(up);ENSMUST00000146294(up);ENSMUST00000194584(up);MST	--
ENSMUSG00000058927	Gm10053	234	1091	510	195	475	369	3.90945	16.5371	5.97151	2.80788	4.8515	4.65351	0.0110997	-1.0996	down	mmu-miR-497b(up)	--	--	MSTRG.20538.6(down);MSTRG.82611.13(down);MSTRG.21395.14(down);MSTRG.20617.2(down);ENSMUST00000128904(down);MSTRG.73933.2(down)	MSTRG.20538.6(down);MSTRG.82611.13(down);MSTRG.21395.14(down);MSTRG.20617.2(down);ENSMUST00000128904(down);MSTRG.73933.2(down)	--
ENSMUSG00000032221	Mns1	156	215	292	277	511	513	0.503437	0.603602	0.662694	0.756439	0.945239	1.18313	0.0114427	0.745472	up	mmu-miR-1188-5p(down);mmu-miR-1224-5p(down);mmu-miR-21a-3p(down);mmu-miR-3470b(up);mmu-miR-378d(up);novel_miR_275(down);novel_miR_427(up);novel_miR_516(up);novel_miR_62(down)	--	--	ENSMUST00000163996(up);MSTRG.24489.7(up);MSTRG.94112.3(down);MSTRG.39697.4(up);MSTRG.22615.1(down);MSTRG.55397.2(up);MSTRG.66486.4(up);MSTRG.10030.3(up);MSTRG.93136.3(down);ENSMUST00000213132(up);MSTRG.52610.1(down);MSTRG.6416.6(down)	ENSMUST00000163996(up);MSTRG.24489.7(up);MSTRG.94112.3(down);MSTRG.39697.4(up);MSTRG.22615.1(down);MSTRG.55397.2(up);MSTRG.66486.4(up);MSTRG.10030.3(up);MSTRG.93136.3(down);ENSMUST00000213132(up);MSTRG.52610.1(down);MSTRG.6416.6(down)	--
Mus_musculus_newGene_26425	Mus_musculus_newGene_26425	57	50	23	205	118	86	0.14372	0.114978	0.046394	0.450402	0.182893	0.164557	0.0116757	1.3785	up	mmu-miR-1224-5p(down);mmu-miR-3070-5p(down);mmu-miR-329-5p(up);mmu-miR-7066-3p(down);novel_miR_550(down);novel_miR_692(down)	--	--	MSTRG.86412.6(up);MSTRG.49725.21(up);MSTRG.10851.2(up);MSTRG.20604.15(up);MSTRG.81853.1(up);MSTRG.51116.3(up);ENSMUST00000190974(up)	MSTRG.86412.6(up);MSTRG.49725.21(up);MSTRG.10851.2(up);MSTRG.20604.15(up);MSTRG.81853.1(up);MSTRG.51116.3(up);ENSMUST00000190974(up)	--
ENSMUSG00000049892	Rasd1	61	97	105	81	321	279	0.596746	0.860548	0.723178	0.684715	1.93143	2.07313	0.0117761	1.08515	up	mmu-miR-7648-3p(down);mmu-miR-874-3p(down)	--	--	ENSMUST00000163996(up);MSTRG.73945.3(up);MSTRG.24489.7(up);MSTRG.39697.4(up);MSTRG.55397.2(up);MSTRG.56085.9(up);MSTRG.10030.6(up)	ENSMUST00000163996(up);MSTRG.73945.3(up);MSTRG.24489.7(up);MSTRG.39697.4(up);MSTRG.55397.2(up);MSTRG.56085.9(up);MSTRG.10030.6(up)	--
Mus_musculus_newGene_17034	Mus_musculus_newGene_17034	41	87	119	158	161	218	0.145478	0.279494	0.297042	0.484725	0.350332	0.585941	0.0118296	0.969256	up	mmu-miR-1249-3p(down);mmu-miR-3072-3p(down);mmu-miR-3104-3p(down);mmu-miR-3470b(up);mmu-miR-378d(up);mmu-miR-7071-5p(down);mmu-miR-7648-3p(down);novel_miR_275(down);novel_miR_385(up);novel_miR_401(up);novel_miR_427(up);novel_miR_516(up);novel_miR_605(down	--	--	MSTRG.11520.6(up);ENSMUST00000199660(down);MSTRG.42540.2(down);ENSMUST00000194584(up);MSTRG.19847.2(up)	MSTRG.11520.6(up);ENSMUST00000199660(down);MSTRG.42540.2(down);ENSMUST00000194584(up);MSTRG.19847.2(up)	--
Mus_musculus_newGene_37601	Mus_musculus_newGene_37601	1222	897	1868	2519	1942	2329	0.990267	0.536237	0.82123	1.38404	0.743522	1.54278	0.0118573	0.599555	up	mmu-miR-297a-3p(up);mmu-miR-297b-3p(up);mmu-miR-297c-3p(up);mmu-miR-29b-2-5p(down);mmu-miR-3470b(up);mmu-miR-378a-5p(down);mmu-miR-466a-3p(up);mmu-miR-466b-3p(up);mmu-miR-466c-3p(up);mmu-miR-466d-3p(up);mmu-miR-466e-3p(up);mmu-miR-466i-3p(up);mmu-miR-466m	--	--	MSTRG.20536.15(up);MSTRG.20536.14(up)	MSTRG.20536.15(up);MSTRG.20536.14(up)	--
ENSMUSG00000093445	Lrch4	74	285	198	258	543	531	0.648575	1.4657	0.89725	1.60064	1.85535	2.24706	0.0119329	1.01925	up	mmu-miR-1249-3p(down);mmu-miR-667-5p(down);mmu-miR-671-5p(down);mmu-miR-7071-5p(down);mmu-miR-7648-3p(down);novel_miR_494(down);novel_miR_550(down);novel_miR_573(down);novel_miR_608(down)	--	--	MSTRG.47541.4(down);MSTRG.95246.29(down);MSTRG.16648.4(down);ENSMUST00000213132(up);MSTRG.89860.3(down);MSTRG.6315.3(down)	MSTRG.47541.4(down);MSTRG.95246.29(down);MSTRG.16648.4(down);ENSMUST00000213132(up);MSTRG.89860.3(down);MSTRG.6315.3(down)	--
Mus_musculus_newGene_26228	Mus_musculus_newGene_26228	53	32	205	25	65	34	0.694483	0.380098	1.88022	0.279079	0.513635	0.357844	0.0120019	-1.35377	down	--	--	--	MSTRG.91932.17(down);MSTRG.52285.5(down);MSTRG.22842.1(down);ENSMUST00000128815(down);ENSMUST00000139014(down);MSTRG.16807.34(down);ENSMUST00000226420(down);ENSMUST00000211251(down)	MSTRG.91932.17(down);MSTRG.52285.5(down);MSTRG.22842.1(down);ENSMUST00000128815(down);ENSMUST00000139014(down);MSTRG.16807.34(down);ENSMUST00000226420(down);ENSMUST00000211251(down)	--
ENSMUSG00000026697	Myoc	705	1067	1580	721	991	193	5.40135	7.39905	8.4771	4.75892	4.63007	1.11313	0.0122012	-1.00141	down	mmu-miR-7031-5p(down);mmu-miR-7071-5p(down);novel_miR_573(down)	--	--	MSTRG.58910.1(down);MSTRG.29603.10(up)	MSTRG.58910.1(down);MSTRG.29603.10(up)	--
ENSMUSG00000041577	Prelp	276	232	369	505	668	484	1.21146	0.921131	1.13638	1.91263	1.7907	1.60505	0.0125943	0.684038	up	mmu-miR-3076-3p(down);mmu-miR-6953-3p(down);mmu-miR-7000-3p(down);mmu-miR-7071-5p(down);mmu-miR-760-3p(down);mmu-miR-7648-3p(down);novel_miR_121(down);novel_miR_494(down);novel_miR_97(down)	--	--	ENSMUST00000150145(down);MSTRG.11196.1(up);MSTRG.83916.1(up);ENSMUST00000232257(up);MSTRG.15875.7(down);MSTRG.68633.4(up);MSTRG.28529.10(down);MSTRG.65827.8(down);ENSMUST00000181764(up);MSTRG.70716.2(down);MSTRG.20536.32(up);MSTRG.90944.1(up);MSTRG.55397.	ENSMUST00000150145(down);MSTRG.11196.1(up);MSTRG.83916.1(up);ENSMUST00000232257(up);MSTRG.15875.7(down);MSTRG.68633.4(up);MSTRG.28529.10(down);MSTRG.65827.8(down);ENSMUST00000181764(up);MSTRG.70716.2(down);MSTRG.20536.32(up);MSTRG.90944.1(up);MSTRG.55397.	--
Mus_musculus_newGene_37937	Mus_musculus_newGene_37937	52	124	191	73	50	60	0.758511	1.65445	1.97802	0.926552	0.443049	0.669018	0.012924	-1.09717	down	mmu-miR-497b(up)	--	--	MSTRG.63946.4(down);MSTRG.20536.23(down);MSTRG.66853.1(down);MSTRG.4065.9(down);MSTRG.16578.4(down);ENSMUST00000181921(down);MSTRG.11520.3(down);ENSMUST00000207061(down);MSTRG.61932.2(down);MSTRG.57853.2(down);MSTRG.31151.13(down)	MSTRG.63946.4(down);MSTRG.20536.23(down);MSTRG.66853.1(down);MSTRG.4065.9(down);MSTRG.16578.4(down);ENSMUST00000181921(down);MSTRG.11520.3(down);ENSMUST00000207061(down);MSTRG.61932.2(down);MSTRG.57853.2(down);MSTRG.31151.13(down)	--
Mus_musculus_newGene_13407	Mus_musculus_newGene_13407	228	293	395	425	686	555	0.280342	0.326487	0.340544	0.450951	0.51518	0.51558	0.0129679	0.636327	up	mmu-miR-6899-3p(down);mmu-miR-6966-3p(up);mmu-miR-7000-3p(down);mmu-miR-7047-3p(down);mmu-miR-877-3p(down);novel_miR_385(up);novel_miR_605(down);novel_miR_97(down)	--	--	MSTRG.81890.2(down);MSTRG.15875.2(down);MSTRG.73945.3(up);MSTRG.47541.4(down);MSTRG.4168.11(down);MSTRG.66853.2(down);MSTRG.94112.3(down);MSTRG.95246.29(down);MSTRG.20574.3(up);ENSMUST00000181165(down);MSTRG.22615.1(down);MSTRG.87825.18(down);ENSMUST00000	MSTRG.81890.2(down);MSTRG.15875.2(down);MSTRG.73945.3(up);MSTRG.47541.4(down);MSTRG.4168.11(down);MSTRG.66853.2(down);MSTRG.94112.3(down);MSTRG.95246.29(down);MSTRG.20574.3(up);ENSMUST00000181165(down);MSTRG.22615.1(down);MSTRG.87825.18(down);ENSMUST00000	--
ENSMUSG00000064368	mt-Nd6	1610	1155	1492	3798	2917	1735	49.2942	32.0079	31.9934	100.297	54.4785	40.0915	0.0130287	0.76183	up	--	--	--	MSTRG.86412.6(up);MSTRG.10851.2(up);MSTRG.20604.15(up);MSTRG.81853.1(up)	MSTRG.86412.6(up);MSTRG.10851.2(up);MSTRG.20604.15(up);MSTRG.81853.1(up)	--
ENSMUSG00000022805	Maats1	82	105	142	164	320	207	0.442986	0.530991	0.545071	0.755358	1.06202	0.831266	0.0133636	0.827355	up	mmu-miR-3544-3p(down);novel_miR_549(down)	--	--	MSTRG.73945.3(up);MSTRG.94112.3(down);MSTRG.20574.3(up);MSTRG.22615.1(down);MSTRG.38971.1(up);MSTRG.10030.6(up);MSTRG.47383.1(up);MSTRG.89024.7(up);MSTRG.75172.7(up);MSTRG.37265.3(up)	MSTRG.73945.3(up);MSTRG.94112.3(down);MSTRG.20574.3(up);MSTRG.22615.1(down);MSTRG.38971.1(up);MSTRG.10030.6(up);MSTRG.47383.1(up);MSTRG.89024.7(up);MSTRG.75172.7(up);MSTRG.37265.3(up)	--
ENSMUSG00000074829	2010315B03Rik	329	374	1514	1013	1644	1587	7.50587	7.57762	9.94364	8.52281	9.0921	9.35941	0.0134015	0.849096	up	novel_miR_62(down)	--	--	--	--	--
Mus_musculus_newGene_17060	Mus_musculus_newGene_17060	17	25	30	51	70	52	0.091771	0.124821	0.114475	0.242922	0.237995	0.220033	0.0134143	1.04372	up	--	--	--	MSTRG.81890.2(down);MSTRG.15875.2(down);MSTRG.11196.1(up);MSTRG.4168.11(down);MSTRG.83916.1(up);MSTRG.66853.2(down);MSTRG.95246.29(down);MSTRG.68633.4(up);ENSMUST00000181165(down);MSTRG.28529.10(down);ENSMUST00000181764(up);MSTRG.87825.18(down);MSTRG.4060	MSTRG.81890.2(down);MSTRG.15875.2(down);MSTRG.11196.1(up);MSTRG.4168.11(down);MSTRG.83916.1(up);MSTRG.66853.2(down);MSTRG.95246.29(down);MSTRG.68633.4(up);ENSMUST00000181165(down);MSTRG.28529.10(down);ENSMUST00000181764(up);MSTRG.87825.18(down);MSTRG.4060	--
Mus_musculus_newGene_30685	Mus_musculus_newGene_30685	68	65	165	55	72	31	0.420979	0.32122	0.674295	0.318677	0.31105	0.220301	0.0134492	-1.07167	down	novel_miR_573(down)	--	--	MSTRG.91932.17(down);ENSMUST00000184014(down);MSTRG.70692.15(down);MSTRG.52285.5(down);MSTRG.16648.4(down);MSTRG.22842.1(down);ENSMUST00000139014(down);ENSMUST00000211251(down)	MSTRG.91932.17(down);ENSMUST00000184014(down);MSTRG.70692.15(down);MSTRG.52285.5(down);MSTRG.16648.4(down);MSTRG.22842.1(down);ENSMUST00000139014(down);ENSMUST00000211251(down)	--
Mus_musculus_newGene_54907	Mus_musculus_newGene_54907	34	49	73	20	14	41	1.19152	1.58814	1.84128	0.608129	0.295887	1.09337	0.0134994	-1.2122	down	mmu-miR-667-3p(down)	--	--	ENSMUST00000173609(down);ENSMUST00000232257(up);ENSMUST00000199408(up);ENSMUST00000181107(up);MSTRG.66042.2(down);ENSMUST00000205717(down)	ENSMUST00000173609(down);ENSMUST00000232257(up);ENSMUST00000199408(up);ENSMUST00000181107(up);MSTRG.66042.2(down);ENSMUST00000205717(down)	--
ENSMUSG00000036151	Tm6sf2	35	37	47	114	91	73	0.38373	0.360126	0.35821	1.07432	0.607485	0.60459	0.0138358	1.02981	up	mmu-miR-7000-3p(down);mmu-miR-7071-5p(down)	--	--	MSTRG.24880.16(up);MSTRG.11196.1(up);MSTRG.49725.21(up);MSTRG.68633.4(up);MSTRG.35936.2(up);MSTRG.10851.2(up);MSTRG.20604.15(up);MSTRG.16211.4(up);MSTRG.87811.1(up);MSTRG.81853.1(up);MSTRG.51116.3(up);MSTRG.59049.2(up);ENSMUST00000190974(up);MSTRG.46540.2	MSTRG.24880.16(up);MSTRG.11196.1(up);MSTRG.49725.21(up);MSTRG.68633.4(up);MSTRG.35936.2(up);MSTRG.10851.2(up);MSTRG.20604.15(up);MSTRG.16211.4(up);MSTRG.87811.1(up);MSTRG.81853.1(up);MSTRG.51116.3(up);MSTRG.59049.2(up);ENSMUST00000190974(up);MSTRG.46540.2	--
ENSMUSG00000010205	Raver1	60	437	744	969	1190	802	0.273428	1.80995	2.38569	3.82393	3.32247	2.77264	0.0139625	1.18713	up	mmu-miR-6953-3p(down);mmu-miR-7071-5p(down);mmu-miR-760-3p(down);mmu-miR-7648-3p(down);novel_miR_121(down);novel_miR_62(down)	--	--	MSTRG.81890.2(down);MSTRG.15875.2(down);MSTRG.69804.3(down);MSTRG.91416.11(down);MSTRG.79346.3(down);ENSMUST00000181165(down);MSTRG.49725.30(down);MSTRG.87825.18(down);MSTRG.27926.1(down);MSTRG.49725.23(down);MSTRG.91416.3(down);ENSMUST00000219423(down);M	MSTRG.81890.2(down);MSTRG.15875.2(down);MSTRG.69804.3(down);MSTRG.91416.11(down);MSTRG.79346.3(down);ENSMUST00000181165(down);MSTRG.49725.30(down);MSTRG.87825.18(down);MSTRG.27926.1(down);MSTRG.49725.23(down);MSTRG.91416.3(down);ENSMUST00000219423(down);M	--
Mus_musculus_newGene_39167	Mus_musculus_newGene_39167	36	154	203	24	119	34	0.443557	1.74873	1.78777	0.257241	0.911813	0.321553	0.0140834	-1.38087	down	--	--	--	MSTRG.11520.3(down)	MSTRG.11520.3(down)	--
ENSMUSG00000053846	Lipg	43	59	227	47	70	25	0.177182	0.220489	0.665373	0.168779	0.177103	0.076506	0.0142055	-1.29079	down	mmu-miR-3072-3p(down);mmu-miR-5122(down);mmu-miR-5617-3p(down);mmu-miR-760-5p(down);mmu-miR-877-3p(down);novel_miR_605(down)	--	--	ENSMUST00000231355(down);ENSMUST00000182872(down);ENSMUST00000184014(down);MSTRG.20536.23(down);MSTRG.52285.5(down);MSTRG.22842.1(down);ENSMUST00000128815(down);ENSMUST00000139014(down);MSTRG.38348.1(down);MSTRG.16807.34(down);ENSMUST00000226420(down);ENS	ENSMUST00000231355(down);ENSMUST00000182872(down);ENSMUST00000184014(down);MSTRG.20536.23(down);MSTRG.52285.5(down);MSTRG.22842.1(down);ENSMUST00000128815(down);ENSMUST00000139014(down);MSTRG.38348.1(down);MSTRG.16807.34(down);ENSMUST00000226420(down);ENS	--
ENSMUSG00000072663	Spef2	189	156	208	278	420	437	0.535264	0.394534	0.414319	0.700119	0.705115	1.01089	0.0143005	0.769875	up	--	--	--	MSTRG.58910.1(down);MSTRG.24489.7(up);MSTRG.39697.4(up);MSTRG.29603.10(up);MSTRG.10030.3(up);ENSMUST00000213132(up);ENSMUST00000146294(up);MSTRG.4815.3(up);MSTRG.52610.1(down);MSTRG.19847.2(up)	MSTRG.58910.1(down);MSTRG.24489.7(up);MSTRG.39697.4(up);MSTRG.29603.10(up);MSTRG.10030.3(up);ENSMUST00000213132(up);ENSMUST00000146294(up);MSTRG.4815.3(up);MSTRG.52610.1(down);MSTRG.19847.2(up)	--
Mus_musculus_newGene_10049	Mus_musculus_newGene_10049	45	29	33	76	147	66	0.203921	0.117247	0.103878	0.294851	0.405413	0.226384	0.0145038	1.10344	up	novel_miR_385(up);novel_miR_401(up);novel_miR_427(up);novel_miR_494(down);novel_miR_516(up)	--	--	ENSMUST00000232257(up);ENSMUST00000199408(up);MSTRG.75172.7(up);ENSMUST00000181107(up)	ENSMUST00000232257(up);ENSMUST00000199408(up);MSTRG.75172.7(up);ENSMUST00000181107(up)	--
Mus_musculus_newGene_43780	Mus_musculus_newGene_43780	782	636	619	609	401	254	0.899025	0.661449	0.497678	0.60356	0.358049	0.26879	0.0147783	-0.920932	down	mmu-miR-466a-3p(up);mmu-miR-466b-3p(up);mmu-miR-466c-3p(up);mmu-miR-466d-3p(up);mmu-miR-466e-3p(up);mmu-miR-466m-3p(up);mmu-miR-466p-3p(up);mmu-miR-467a-3p(up);mmu-miR-667-5p(down);mmu-miR-669b-3p(up);mmu-miR-669f-3p(up);mmu-miR-671-5p(down);mmu-miR-7056-	MSTRG.7131.1(up)	MSTRG.7131.1(up)	MSTRG.22615.1(down);ENSMUST00000181092(down);MSTRG.7833.3(down);MSTRG.93136.3(down)	MSTRG.22615.1(down);ENSMUST00000181092(down);MSTRG.7833.3(down);MSTRG.93136.3(down)	--
ENSMUSG00000079466	Prdm12	41	51	33	43	109	242	0.258449	0.29129	0.144295	0.23807	0.426402	1.17128	0.0150608	1.33471	up	mmu-miR-128-2-5p(down);mmu-miR-139-3p(down);mmu-miR-497b(up);mmu-miR-760-3p(down);mmu-miR-7648-3p(down);novel_miR_570(up)	--	--	MSTRG.8194.7(up);MSTRG.78348.27(up);MSTRG.81383.7(up)	MSTRG.8194.7(up);MSTRG.78348.27(up);MSTRG.81383.7(up)	--
ENSMUSG00000036972	Zic4	324	430	527	397	1003	1135	1.55955	1.82372	1.7315	1.70789	3.0974	4.10354	0.0150845	0.724048	up	mmu-miR-667-5p(down);mmu-miR-7031-5p(down);mmu-miR-7047-3p(down);mmu-miR-7648-3p(down);novel_miR_97(down)	--	--	ENSMUST00000163996(up);MSTRG.24489.7(up);MSTRG.39697.4(up);MSTRG.55397.2(up);MSTRG.66486.4(up);MSTRG.10030.3(up)	ENSMUST00000163996(up);MSTRG.24489.7(up);MSTRG.39697.4(up);MSTRG.55397.2(up);MSTRG.66486.4(up);MSTRG.10030.3(up)	--
ENSMUSG00000056025	Clca3a1	58	65	78	28	57	38	0.239624	0.265203	0.227096	0.099433	0.145112	0.114594	0.0153418	-0.972809	down	novel_miR_608(down)	--	--	MSTRG.11520.6(up);MSTRG.11196.1(up);MSTRG.4168.11(down);MSTRG.83916.1(up);MSTRG.66853.2(down);MSTRG.28529.10(down);MSTRG.35936.2(up);ENSMUST00000181764(up);MSTRG.40601.2(up);MSTRG.68315.2(down);MSTRG.13983.5(down);MSTRG.42540.2(down);MSTRG.70716.2(down);M	MSTRG.11520.6(up);MSTRG.11196.1(up);MSTRG.4168.11(down);MSTRG.83916.1(up);MSTRG.66853.2(down);MSTRG.28529.10(down);MSTRG.35936.2(up);ENSMUST00000181764(up);MSTRG.40601.2(up);MSTRG.68315.2(down);MSTRG.13983.5(down);MSTRG.42540.2(down);MSTRG.70716.2(down);M	--
ENSMUSG00000009551	6330409D20Rik	65	56	93	33	37	54	0.915694	0.718442	0.918938	0.391971	0.317263	0.571525	0.0155043	-0.999717	down	--	--	--	MSTRG.81890.2(down);ENSMUST00000173609(down);MSTRG.83916.1(up);MSTRG.68633.4(up);MSTRG.27926.1(down);MSTRG.90177.7(down);MSTRG.68315.2(down);ENSMUST00000126380(down);MSTRG.55397.10(up);ENSMUST00000136697(down);ENSMUST00000163009(down);MSTRG.46898.2(down);	MSTRG.81890.2(down);ENSMUST00000173609(down);MSTRG.83916.1(up);MSTRG.68633.4(up);MSTRG.27926.1(down);MSTRG.90177.7(down);MSTRG.68315.2(down);ENSMUST00000126380(down);MSTRG.55397.10(up);ENSMUST00000136697(down);ENSMUST00000163009(down);MSTRG.46898.2(down);	--
ENSMUSG00000020635	Fkbp1b	338	432	916	283	471	425	5.6099	6.50251	10.5373	4.0476	4.84985	5.32943	0.0159546	-0.683361	down	--	--	--	ENSMUST00000231355(down);MSTRG.63946.4(down);ENSMUST00000182872(down);ENSMUST00000184014(down);MSTRG.20536.23(down);MSTRG.22842.1(down);ENSMUST00000128815(down);MSTRG.11520.3(down);MSTRG.38348.1(down);MSTRG.16807.34(down);ENSMUST00000209449(down);ENSMUST0	ENSMUST00000231355(down);MSTRG.63946.4(down);ENSMUST00000182872(down);ENSMUST00000184014(down);MSTRG.20536.23(down);MSTRG.22842.1(down);ENSMUST00000128815(down);MSTRG.11520.3(down);MSTRG.38348.1(down);MSTRG.16807.34(down);ENSMUST00000209449(down);ENSMUST0	--
Mus_musculus_newGene_40738	Mus_musculus_newGene_40738	106	96	180	63	88	89	1.65106	1.36061	1.97061	0.837077	0.83172	1.05309	0.0160181	-0.877133	down	mmu-miR-1947-5p(up);novel_miR_275(down)	--	--	ENSMUST00000173609(down);MSTRG.91932.17(down);MSTRG.70692.15(down);MSTRG.90177.7(down);ENSMUST00000181593(down);ENSMUST00000136697(down);ENSMUST00000209449(down);MSTRG.9392.11(up);MSTRG.66042.2(down);ENSMUST00000205717(down);MSTRG.45368.4(up)	ENSMUST00000173609(down);MSTRG.91932.17(down);MSTRG.70692.15(down);MSTRG.90177.7(down);ENSMUST00000181593(down);ENSMUST00000136697(down);ENSMUST00000209449(down);MSTRG.9392.11(up);MSTRG.66042.2(down);ENSMUST00000205717(down);MSTRG.45368.4(up)	--
Mus_musculus_newGene_6671	Mus_musculus_newGene_6671	39	57	114	26	63	25	0.19274	0.267111	0.39557	0.111278	0.189823	0.090989	0.0160431	-1.07782	down	--	--	--	ENSMUST00000231355(down);ENSMUST00000184014(down);MSTRG.45368.2(down);MSTRG.66853.1(down);MSTRG.22842.1(down);MSTRG.38348.1(down);ENSMUST00000209449(down);MSTRG.57853.2(down);MSTRG.80506.2(down)	ENSMUST00000231355(down);ENSMUST00000184014(down);MSTRG.45368.2(down);MSTRG.66853.1(down);MSTRG.22842.1(down);MSTRG.38348.1(down);ENSMUST00000209449(down);MSTRG.57853.2(down);MSTRG.80506.2(down)	--
ENSMUSG00000016206	H2-M3	119	179	200	69	124	132	1.31262	1.78863	1.54442	0.657574	0.830805	1.09524	0.0163933	-0.853905	down	mmu-miR-423-3p(down)	--	--	ENSMUST00000150145(down);MSTRG.83916.1(up);ENSMUST00000232257(up);MSTRG.15875.7(down);MSTRG.68633.4(up);MSTRG.28529.10(down);MSTRG.65827.8(down);MSTRG.70716.2(down);MSTRG.55397.10(up);ENSMUST00000181107(up);MSTRG.66042.2(down);ENSMUST00000148885(up)	ENSMUST00000150145(down);MSTRG.83916.1(up);ENSMUST00000232257(up);MSTRG.15875.7(down);MSTRG.68633.4(up);MSTRG.28529.10(down);MSTRG.65827.8(down);MSTRG.70716.2(down);MSTRG.55397.10(up);ENSMUST00000181107(up);MSTRG.66042.2(down);ENSMUST00000148885(up)	--
ENSMUSG00000026301	Iqca	45	41	80	80	145	140	0.221892	0.180305	0.288206	0.444298	0.437265	0.532621	0.0165079	0.914283	up	mmu-miR-3470b(up);mmu-miR-7648-3p(down)	--	--	MSTRG.11520.6(up);MSTRG.4168.11(down);MSTRG.66853.2(down);MSTRG.94112.3(down);MSTRG.28529.10(down);MSTRG.40601.2(up);ENSMUST00000181018(down);MSTRG.68315.2(down);MSTRG.38971.1(up);MSTRG.42540.2(down);MSTRG.70716.2(down);MSTRG.20536.32(up);MSTRG.10030.3(up	MSTRG.11520.6(up);MSTRG.4168.11(down);MSTRG.66853.2(down);MSTRG.94112.3(down);MSTRG.28529.10(down);MSTRG.40601.2(up);ENSMUST00000181018(down);MSTRG.68315.2(down);MSTRG.38971.1(up);MSTRG.42540.2(down);MSTRG.70716.2(down);MSTRG.20536.32(up);MSTRG.10030.3(up	--
ENSMUSG00000089661	Mia	20	26	41	42	67	100	0.531777	0.634926	0.775121	0.983503	1.13087	2.09824	0.0165225	1.05693	up	novel_miR_573(down)	--	--	MSTRG.24489.7(up);MSTRG.39697.4(up);MSTRG.8194.7(up);MSTRG.66486.4(up);MSTRG.78348.27(up);MSTRG.10030.3(up);ENSMUST00000213132(up);MSTRG.81383.7(up)	MSTRG.24489.7(up);MSTRG.39697.4(up);MSTRG.8194.7(up);MSTRG.66486.4(up);MSTRG.78348.27(up);MSTRG.10030.3(up);ENSMUST00000213132(up);MSTRG.81383.7(up)	--
ENSMUSG00000049907	Rasl11b	290	236	585	216	307	227	2.5443	1.86912	3.58976	1.63206	1.63964	1.50218	0.0165374	-0.749034	down	mmu-miR-667-5p(down);mmu-miR-760-5p(down);mmu-miR-7648-3p(down);novel_miR_573(down)	--	--	ENSMUST00000231355(down);MSTRG.91932.17(down);MSTRG.70692.15(down);MSTRG.52285.5(down);MSTRG.16648.4(down);MSTRG.22842.1(down);ENSMUST00000128815(down);ENSMUST00000181593(down);ENSMUST00000139014(down);ENSMUST00000209449(down);ENSMUST00000211251(down)	ENSMUST00000231355(down);MSTRG.91932.17(down);MSTRG.70692.15(down);MSTRG.52285.5(down);MSTRG.16648.4(down);MSTRG.22842.1(down);ENSMUST00000128815(down);ENSMUST00000181593(down);ENSMUST00000139014(down);ENSMUST00000209449(down);ENSMUST00000211251(down)	--
ENSMUSG00000079677	Fdx1l	154	207	387	301	652	476	2.99824	3.66385	5.29881	5.06479	7.77611	7.0206	0.0166688	0.730951	up	mmu-miR-760-5p(down)	--	--	MSTRG.94112.3(down);MSTRG.22615.1(down);ENSMUST00000181018(down);ENSMUST00000181092(down);MSTRG.93136.3(down);ENSMUST00000217259(down);MSTRG.6416.6(down)	MSTRG.94112.3(down);MSTRG.22615.1(down);ENSMUST00000181018(down);ENSMUST00000181092(down);MSTRG.93136.3(down);ENSMUST00000217259(down);MSTRG.6416.6(down)	--
Mus_musculus_newGene_31416	Mus_musculus_newGene_31416	533	769	538	344	641	440	1.28108	1.67371	0.905437	0.713007	0.939526	0.799096	0.0167772	-0.673059	down	mmu-miR-292a-5p(up);mmu-miR-378a-5p(down);mmu-miR-7019-3p(down);mmu-miR-7689-3p(up);novel_miR_385(up);novel_miR_527(down);novel_miR_549(down)	--	--	MSTRG.63891.3(down);MSTRG.78636.4(down)	MSTRG.63891.3(down);MSTRG.78636.4(down)	--
Mus_musculus_newGene_6830	Mus_musculus_newGene_6830	42	58	114	8	21	63	1.5631	1.95574	2.9928	0.175404	0.443354	1.72882	0.0172802	-1.38894	down	--	--	--	--	--	--
Mus_musculus_newGene_29142	Mus_musculus_newGene_29142	37	83	46	127	129	138	0.269588	0.545926	0.23454	0.797141	0.573619	0.761601	0.0173181	1.00746	up	--	--	--	MSTRG.45368.2(down);MSTRG.37337.6(down);MSTRG.85714.1(up);MSTRG.45368.4(up)	MSTRG.45368.2(down);MSTRG.37337.6(down);MSTRG.85714.1(up);MSTRG.45368.4(up)	--
Mus_musculus_newGene_60182	Mus_musculus_newGene_60182	91	67	90	60	50	27	0.791794	0.516881	0.515817	0.420689	0.263832	0.193931	0.0173228	-1.08417	down	--	--	--	MSTRG.47541.4(down);MSTRG.52295.2(down);MSTRG.95246.29(down);MSTRG.79346.3(down);ENSMUST00000181165(down);MSTRG.22615.1(down);MSTRG.87825.18(down);MSTRG.7833.3(down);MSTRG.93136.3(down);MSTRG.79396.10(down);MSTRG.6416.6(down)	MSTRG.47541.4(down);MSTRG.52295.2(down);MSTRG.95246.29(down);MSTRG.79346.3(down);ENSMUST00000181165(down);MSTRG.22615.1(down);MSTRG.87825.18(down);MSTRG.7833.3(down);MSTRG.93136.3(down);MSTRG.79396.10(down);MSTRG.6416.6(down)	--
Mus_musculus_newGene_31532	Mus_musculus_newGene_31532	75	37	99	146	178	153	0.284856	0.126168	0.265035	0.481437	0.414855	0.442637	0.0176693	0.95643	up	mmu-miR-125a-5p(down);mmu-miR-297a-3p(up);mmu-miR-297b-3p(up);mmu-miR-297c-3p(up);mmu-miR-466a-3p(up);mmu-miR-466b-3p(up);mmu-miR-466c-3p(up);mmu-miR-466d-3p(up);mmu-miR-466e-3p(up);mmu-miR-466i-3p(up);mmu-miR-466p-3p(up);mmu-miR-669a-3-3p(up);mmu-miR-669	--	--	ENSMUST00000150145(down);MSTRG.63891.3(down);MSTRG.15875.7(down);MSTRG.28529.10(down);MSTRG.65827.8(down);MSTRG.69113.9(down);ENSMUST00000181485(down);MSTRG.70716.2(down);MSTRG.20536.32(up);MSTRG.59049.2(up);ENSMUST00000146294(up)	ENSMUST00000150145(down);MSTRG.63891.3(down);MSTRG.15875.7(down);MSTRG.28529.10(down);MSTRG.65827.8(down);MSTRG.69113.9(down);ENSMUST00000181485(down);MSTRG.70716.2(down);MSTRG.20536.32(up);MSTRG.59049.2(up);ENSMUST00000146294(up)	--
ENSMUSG00000044071	Fam19a2	2167	2990	8778	2171	4844	2381	7.89389	9.86082	22.3917	6.81556	10.7612	6.54547	0.0179096	-0.711693	down	mmu-miR-7000-3p(down);mmu-miR-7071-5p(down);mmu-miR-7648-3p(down);novel_miR_550(down);novel_miR_573(down)	--	--	ENSMUST00000182872(down);MSTRG.22842.1(down);ENSMUST00000128815(down);MSTRG.38348.1(down);MSTRG.16807.34(down);ENSMUST00000226420(down)	ENSMUST00000182872(down);MSTRG.22842.1(down);ENSMUST00000128815(down);MSTRG.38348.1(down);MSTRG.16807.34(down);ENSMUST00000226420(down)	--
Mus_musculus_newGene_49365	Mus_musculus_newGene_49365	95	94	135	49	96	68	0.284309	0.254316	0.283653	0.124765	0.174786	0.152205	0.017997	-0.860928	down	mmu-miR-7047-3p(down);mmu-miR-7066-3p(down)	--	--	MSTRG.81890.2(down);MSTRG.11196.1(up);MSTRG.4168.11(down);MSTRG.83916.1(up);MSTRG.68633.4(up);MSTRG.45368.2(down);MSTRG.35936.2(up);ENSMUST00000181764(up);MSTRG.40601.2(up);MSTRG.90177.7(down);MSTRG.68315.2(down);MSTRG.13983.5(down);MSTRG.20536.32(up);MST	MSTRG.81890.2(down);MSTRG.11196.1(up);MSTRG.4168.11(down);MSTRG.83916.1(up);MSTRG.68633.4(up);MSTRG.45368.2(down);MSTRG.35936.2(up);ENSMUST00000181764(up);MSTRG.40601.2(up);MSTRG.90177.7(down);MSTRG.68315.2(down);MSTRG.13983.5(down);MSTRG.20536.32(up);MST	--
Mus_musculus_newGene_54863	Mus_musculus_newGene_54863	43	43	116	2	59	24	0.229773	0.355163	0.676612	0.010083	0.273795	0.100228	0.0186552	-1.52225	down	mmu-miR-1306-5p(down);mmu-miR-7031-5p(down);mmu-miR-877-3p(down);novel_miR_275(down);novel_miR_573(down);novel_miR_605(down)	--	--	ENSMUST00000231355(down);MSTRG.22842.1(down);ENSMUST00000128815(down);MSTRG.38348.1(down)	ENSMUST00000231355(down);MSTRG.22842.1(down);ENSMUST00000128815(down);MSTRG.38348.1(down)	--
Mus_musculus_newGene_36773	Mus_musculus_newGene_36773	36	301	32	45	44	49	0.088862	0.678361	0.055553	0.095815	0.066609	0.090996	0.0187364	-1.69033	down	mmu-miR-28a-5p(down);mmu-miR-7000-3p(down);mmu-miR-8114(down);novel_miR_385(up);novel_miR_66(down)	--	--	MSTRG.20538.6(down);MSTRG.82611.13(down);MSTRG.20617.2(down);ENSMUST00000128904(down);MSTRG.73933.2(down);MSTRG.78636.4(down)	MSTRG.20538.6(down);MSTRG.82611.13(down);MSTRG.20617.2(down);ENSMUST00000128904(down);MSTRG.73933.2(down);MSTRG.78636.4(down)	--
ENSMUSG00000039632	Ccdc151	205	179	331	366	511	438	1.47795	1.17673	1.70793	2.30229	2.26376	2.43112	0.0192272	0.665073	up	mmu-miR-3081-3p(up);mmu-miR-671-5p(down)	--	--	MSTRG.11520.6(up);ENSMUST00000150145(down);MSTRG.4168.11(down);MSTRG.66853.2(down);MSTRG.63891.3(down);MSTRG.15875.7(down);MSTRG.94112.3(down);MSTRG.28529.10(down);ENSMUST00000181485(down);ENSMUST00000181018(down);MSTRG.38971.1(up);MSTRG.42540.2(down);MST	MSTRG.11520.6(up);ENSMUST00000150145(down);MSTRG.4168.11(down);MSTRG.66853.2(down);MSTRG.63891.3(down);MSTRG.15875.7(down);MSTRG.94112.3(down);MSTRG.28529.10(down);ENSMUST00000181485(down);ENSMUST00000181018(down);MSTRG.38971.1(up);MSTRG.42540.2(down);MST	--
ENSMUSG00000037868	Egr2	58	139	84	123	309	245	0.30547	0.673074	0.313406	0.566392	1.0093	0.987779	0.0193269	0.973022	up	mmu-miR-5617-3p(down);mmu-miR-7031-5p(down);novel_miR_494(down);novel_miR_66(down);novel_miR_97(down)	--	--	--	--	--
Mus_musculus_newGene_56171	Mus_musculus_newGene_56171	176	208	256	368	436	381	0.865517	1.17468	0.958278	1.68532	1.82466	1.58758	0.0193685	0.667779	up	mmu-miR-7000-3p(down);mmu-miR-760-3p(down);novel_miR_446(up);novel_miR_467(down)	ENSMUST00000182872(down);MSTRG.89860.3(down)	ENSMUST00000182872(down);MSTRG.89860.3(down)	MSTRG.81890.2(down);MSTRG.15875.2(down);MSTRG.47541.4(down);MSTRG.4168.11(down);ENSMUST00000173609(down);MSTRG.83916.1(up);MSTRG.95246.29(down);MSTRG.20574.3(up);ENSMUST00000181165(down);MSTRG.27926.1(down);MSTRG.90177.7(down);MSTRG.68315.2(down);ENSMUST0	MSTRG.81890.2(down);MSTRG.15875.2(down);MSTRG.47541.4(down);MSTRG.4168.11(down);ENSMUST00000173609(down);MSTRG.83916.1(up);MSTRG.95246.29(down);MSTRG.20574.3(up);ENSMUST00000181165(down);MSTRG.27926.1(down);MSTRG.90177.7(down);MSTRG.68315.2(down);ENSMUST0	--
ENSMUSG00000058443	Rpl10-ps3	113	147	328	563	688	140	2.33417	2.7413	4.75192	10.0459	8.67948	2.17491	0.0194531	1.10867	up	mmu-miR-3535(up);mmu-miR-874-3p(down)	--	--	MSTRG.90944.1(up);MSTRG.78348.3(up);MSTRG.7298.21(up)	MSTRG.90944.1(up);MSTRG.78348.3(up);MSTRG.7298.21(up)	--
Mus_musculus_newGene_3592	Mus_musculus_newGene_3592	102	59	92	195	185	192	0.541796	0.300298	0.349152	0.887416	0.600164	0.754485	0.0194943	0.925674	up	mmu-miR-485-5p(down);novel_miR_378(up);novel_miR_605(down)	--	--	MSTRG.35936.2(up);MSTRG.65827.8(down);ENSMUST00000181764(up);MSTRG.20536.32(up);MSTRG.81853.1(up);MSTRG.59049.2(up);ENSMUST00000190974(up);MSTRG.7131.1(up);ENSMUST00000146294(up);MSTRG.87825.28(up);MSTRG.81383.1(up);MSTRG.80506.2(down)	MSTRG.35936.2(up);MSTRG.65827.8(down);ENSMUST00000181764(up);MSTRG.20536.32(up);MSTRG.81853.1(up);MSTRG.59049.2(up);ENSMUST00000190974(up);MSTRG.7131.1(up);ENSMUST00000146294(up);MSTRG.87825.28(up);MSTRG.81383.1(up);MSTRG.80506.2(down)	--
ENSMUSG00000079022	Col22a1	65	67	158	57	70	38	0.11598	0.108136	0.234065	0.087288	0.076937	0.050843	0.0195337	-0.967442	down	mmu-miR-1306-5p(down);mmu-miR-297a-3p(up);mmu-miR-297b-3p(up);mmu-miR-297c-3p(up);mmu-miR-3070-5p(down);mmu-miR-339-5p(down);mmu-miR-466a-3p(up);mmu-miR-466d-3p(up);mmu-miR-466e-3p(up);mmu-miR-466g(up);mmu-miR-671-5p(down);mmu-miR-7031-5p(down);mmu-miR-70	--	--	ENSMUST00000231355(down);MSTRG.91932.17(down);ENSMUST00000182872(down);ENSMUST00000184014(down);MSTRG.70692.15(down);MSTRG.52285.5(down);MSTRG.22842.1(down);ENSMUST00000128815(down);ENSMUST00000181921(down);ENSMUST00000139014(down);MSTRG.16807.34(down);EN	ENSMUST00000231355(down);MSTRG.91932.17(down);ENSMUST00000182872(down);ENSMUST00000184014(down);MSTRG.70692.15(down);MSTRG.52285.5(down);MSTRG.22842.1(down);ENSMUST00000128815(down);ENSMUST00000181921(down);ENSMUST00000139014(down);MSTRG.16807.34(down);EN	--
ENSMUSG00000071478	Hist1h2ad	282	303	257	465	821	437	7.81769	7.60402	5.00141	11.1231	13.9053	9.16574	0.0196666	0.723358	up	mmu-miR-760-3p(down)	--	--	ENSMUST00000173609(down);ENSMUST00000136697(down);ENSMUST00000199408(up);MSTRG.47383.1(up);MSTRG.75172.7(up);ENSMUST00000181107(up);ENSMUST00000205717(down)	ENSMUST00000173609(down);ENSMUST00000136697(down);ENSMUST00000199408(up);MSTRG.47383.1(up);MSTRG.75172.7(up);ENSMUST00000181107(up);ENSMUST00000205717(down)	--
Mus_musculus_newGene_18699	Mus_musculus_newGene_18699	233	270	608	257	212	228	0.295913	0.310715	0.542675	0.281722	0.192936	0.219255	0.0197318	-0.785711	down	mmu-miR-1224-5p(down);mmu-miR-297a-3p(up);mmu-miR-297b-3p(up);mmu-miR-297c-3p(up);mmu-miR-466a-3p(up);mmu-miR-466b-3p(up);mmu-miR-466c-3p(up);mmu-miR-466d-3p(up);mmu-miR-466e-3p(up);mmu-miR-466i-3p(up);mmu-miR-466m-3p(up);mmu-miR-466p-3p(up);mmu-miR-467a-	--	--	ENSMUST00000231355(down);ENSMUST00000182872(down);ENSMUST00000184014(down);MSTRG.20536.23(down);MSTRG.52285.5(down);MSTRG.22842.1(down);ENSMUST00000128815(down);ENSMUST00000181921(down);ENSMUST00000139014(down);MSTRG.16807.34(down);ENSMUST00000209449(down	ENSMUST00000231355(down);ENSMUST00000182872(down);ENSMUST00000184014(down);MSTRG.20536.23(down);MSTRG.52285.5(down);MSTRG.22842.1(down);ENSMUST00000128815(down);ENSMUST00000181921(down);ENSMUST00000139014(down);MSTRG.16807.34(down);ENSMUST00000209449(down	--
Mus_musculus_newGene_19748	Mus_musculus_newGene_19748	167	116	242	461	589	164	0.669341	0.325321	0.423395	0.910634	0.849588	0.443766	0.0202482	0.992653	up	mmu-miR-466g(up);mmu-miR-6953-3p(down);mmu-miR-7080-3p(down);mmu-miR-760-5p(down);novel_miR_121(down);novel_miR_605(down);novel_miR_97(down)	MSTRG.37337.6(down)	MSTRG.37337.6(down)	--	--	--
Mus_musculus_newGene_3375	Mus_musculus_newGene_3375	96	190	167	34	154	86	0.524189	0.941676	0.640975	0.160896	0.515337	0.354676	0.0202538	-1.03174	down	mmu-miR-339-5p(down);mmu-miR-744-5p(down);mmu-miR-760-5p(down)	--	--	--	--	--
Mus_musculus_newGene_16580	Mus_musculus_newGene_16580	51	45	157	15	35	68	0.754421	0.612152	1.65333	0.194876	0.31703	0.771458	0.0202718	-1.24289	down	--	--	--	ENSMUST00000182872(down);ENSMUST00000128815(down)	ENSMUST00000182872(down);ENSMUST00000128815(down)	--
Mus_musculus_newGene_24062	Mus_musculus_newGene_24062	183	210	477	213	99	153	0.897143	0.939432	1.26249	0.905961	0.299966	0.567248	0.0204383	-0.973335	down	mmu-miR-466a-3p(up);mmu-miR-466b-3p(up);mmu-miR-466c-3p(up);mmu-miR-466d-3p(up);mmu-miR-466e-3p(up);mmu-miR-466m-3p(up);mmu-miR-466p-3p(up);mmu-miR-467a-3p(up);mmu-miR-669a-3p(up);mmu-miR-669b-3p(up);mmu-miR-669f-3p(up);mmu-miR-669o-3p(up);mmu-miR-877-3p(	--	--	MSTRG.10030.6(up)	MSTRG.10030.6(up)	--
Mus_musculus_newGene_24130	Mus_musculus_newGene_24130	64	79	135	42	82	51	0.411957	0.427391	0.567794	0.215755	0.300107	0.231727	0.0206753	-0.880997	down	mmu-miR-297a-3p(up);mmu-miR-297b-3p(up);mmu-miR-297c-3p(up);mmu-miR-466a-3p(up);mmu-miR-466b-3p(up);mmu-miR-466c-3p(up);mmu-miR-466d-3p(up);mmu-miR-466e-3p(up);mmu-miR-466i-3p(up);mmu-miR-466m-3p(up);mmu-miR-466p-3p(up);mmu-miR-467a-3p(up);mmu-miR-669b-3p	--	--	ENSMUST00000231355(down);ENSMUST00000173609(down);MSTRG.70692.15(down);MSTRG.45368.2(down);MSTRG.51949.1(down);MSTRG.22842.1(down);MSTRG.90177.7(down);ENSMUST00000136697(down);MSTRG.59049.2(up);ENSMUST00000181921(down);MSTRG.38348.1(down);ENSMUST000002094	ENSMUST00000231355(down);ENSMUST00000173609(down);MSTRG.70692.15(down);MSTRG.45368.2(down);MSTRG.51949.1(down);MSTRG.22842.1(down);MSTRG.90177.7(down);ENSMUST00000136697(down);MSTRG.59049.2(up);ENSMUST00000181921(down);MSTRG.38348.1(down);ENSMUST000002094	--
ENSMUSG00000081058	Hist2h3c2	76	147	167	259	181	370	1.17143	2.07076	1.81775	3.47331	1.71936	4.34142	0.0206998	0.90073	up	--	--	--	MSTRG.20536.15(up);ENSMUST00000194584(up);MSTRG.20536.14(up)	MSTRG.20536.15(up);ENSMUST00000194584(up);MSTRG.20536.14(up)	--
ENSMUSG00000059852	Kcng2	217	191	231	237	513	604	1.29484	1.0591	0.943603	1.49648	2.12194	2.92402	0.0207711	0.788016	up	mmu-miR-7648-3p(down);novel_miR_573(down);novel_miR_692(down)	--	--	ENSMUST00000163996(up);MSTRG.24489.7(up);MSTRG.39697.4(up);MSTRG.55397.2(up);MSTRG.66486.4(up);MSTRG.10030.3(up);ENSMUST00000213132(up);MSTRG.52610.1(down)	ENSMUST00000163996(up);MSTRG.24489.7(up);MSTRG.39697.4(up);MSTRG.55397.2(up);MSTRG.66486.4(up);MSTRG.10030.3(up);ENSMUST00000213132(up);MSTRG.52610.1(down)	--
ENSMUSG00000026380	Tfcp2l1	111	139	218	262	359	259	0.189928	0.214972	0.260903	0.385964	0.375062	0.334249	0.0213205	0.713039	up	mmu-miR-297a-3p(up);mmu-miR-297b-3p(up);mmu-miR-297c-3p(up);mmu-miR-3077-3p(down);mmu-miR-378a-5p(down);mmu-miR-423-3p(down);mmu-miR-466i-3p(up);mmu-miR-466m-3p(up);mmu-miR-667-3p(down);mmu-miR-669f-3p(up);mmu-miR-7648-3p(down);mmu-miR-874-3p(down);novel_	--	--	MSTRG.81890.2(down);MSTRG.15875.2(down);MSTRG.4168.11(down);MSTRG.83916.1(up);MSTRG.66853.2(down);ENSMUST00000181165(down);MSTRG.28529.10(down);MSTRG.87825.18(down);MSTRG.27926.1(down);MSTRG.68315.2(down);MSTRG.13983.5(down);MSTRG.91416.3(down);MSTRG.2053	MSTRG.81890.2(down);MSTRG.15875.2(down);MSTRG.4168.11(down);MSTRG.83916.1(up);MSTRG.66853.2(down);ENSMUST00000181165(down);MSTRG.28529.10(down);MSTRG.87825.18(down);MSTRG.27926.1(down);MSTRG.68315.2(down);MSTRG.13983.5(down);MSTRG.91416.3(down);MSTRG.2053	--
Mus_musculus_newGene_45021	Mus_musculus_newGene_45021	1518	1131	1778	1044	849	1498	1.84942	1.75974	1.94433	1.49766	0.872821	1.56035	0.021386	-0.600959	down	mmu-miR-24-1-5p(up);mmu-miR-339-5p(down);mmu-miR-671-5p(down);mmu-miR-6906-5p(down);mmu-miR-7000-3p(down);mmu-miR-7068-3p(up);mmu-miR-877-3p(down);novel_miR_121(down);novel_miR_415(up);novel_miR_417(up);novel_miR_467(down);novel_miR_535(up);novel_miR_550(	--	--	MSTRG.20574.3(up);MSTRG.47383.1(up);MSTRG.75172.7(up);MSTRG.37265.3(up)	MSTRG.20574.3(up);MSTRG.47383.1(up);MSTRG.75172.7(up);MSTRG.37265.3(up)	--
Mus_musculus_newGene_55391	Mus_musculus_newGene_55391	148	132	135	308	281	276	0.638682	0.504771	0.542773	1.24534	0.712777	0.882381	0.0216193	0.810079	up	mmu-miR-1224-5p(down);mmu-miR-125a-5p(down);mmu-miR-671-5p(down);mmu-miR-7071-5p(down);novel_miR_275(down);novel_miR_97(down)	--	--	MSTRG.11196.1(up);MSTRG.49725.21(up);MSTRG.35936.2(up);MSTRG.20604.15(up);MSTRG.4225.1(up);MSTRG.16211.4(up);MSTRG.87811.1(up);MSTRG.81853.1(up);MSTRG.59049.2(up);ENSMUST00000190974(up);MSTRG.46540.2(up);MSTRG.87825.28(up);MSTRG.81383.1(up)	MSTRG.11196.1(up);MSTRG.49725.21(up);MSTRG.35936.2(up);MSTRG.20604.15(up);MSTRG.4225.1(up);MSTRG.16211.4(up);MSTRG.87811.1(up);MSTRG.81853.1(up);MSTRG.59049.2(up);ENSMUST00000190974(up);MSTRG.46540.2(up);MSTRG.87825.28(up);MSTRG.81383.1(up)	--
Mus_musculus_newGene_43390	Mus_musculus_newGene_43390	24294	1145	9663	2158	4408	8367	458.714	19.567	127.764	35.1124	50.7505	119.227	0.0220744	-1.65676	down	--	--	--	MSTRG.3397.1(down);MSTRG.49725.30(down);MSTRG.67577.3(down);MSTRG.14842.6(down);MSTRG.69136.6(down);MSTRG.81444.1(down);MSTRG.54056.23(down);MSTRG.86412.28(down);MSTRG.13314.2(down)	MSTRG.3397.1(down);MSTRG.49725.30(down);MSTRG.67577.3(down);MSTRG.14842.6(down);MSTRG.69136.6(down);MSTRG.81444.1(down);MSTRG.54056.23(down);MSTRG.86412.28(down);MSTRG.13314.2(down)	--
ENSMUSG00000049436	Upk1b	43	41	74	29	35	30	0.354862	0.308127	0.433877	0.207065	0.178609	0.186718	0.022609	-0.945838	down	mmu-miR-497b(up);mmu-miR-671-5p(down);novel_miR_494(down);novel_miR_549(down)	--	--	ENSMUST00000173609(down);MSTRG.91932.17(down);MSTRG.70692.15(down);MSTRG.45368.2(down);MSTRG.51949.1(down);MSTRG.52285.5(down);MSTRG.16648.4(down);MSTRG.22842.1(down);MSTRG.90177.7(down);ENSMUST00000181593(down);ENSMUST00000136697(down);MSTRG.46898.2(down	ENSMUST00000173609(down);MSTRG.91932.17(down);MSTRG.70692.15(down);MSTRG.45368.2(down);MSTRG.51949.1(down);MSTRG.52285.5(down);MSTRG.16648.4(down);MSTRG.22842.1(down);MSTRG.90177.7(down);ENSMUST00000181593(down);ENSMUST00000136697(down);MSTRG.46898.2(down	--
Mus_musculus_newGene_44104	Mus_musculus_newGene_44104	13628	12633	11090	33011	24101	15475	4.23642	2.15219	2.07043	7.3467	3.05461	2.85161	0.0228874	0.718866	up	mmu-let-7g-3p(up);mmu-miR-1249-3p(down);mmu-miR-125a-5p(down);mmu-miR-125b-5p(down);mmu-miR-1306-5p(down);mmu-miR-150-5p(down);mmu-miR-297a-3p(up);mmu-miR-297b-3p(up);mmu-miR-297c-3p(up);mmu-miR-3070-5p(down);mmu-miR-3072-3p(down);mmu-miR-3076-3p(down);mm	--	--	MSTRG.86412.6(up);MSTRG.81853.1(up)	MSTRG.86412.6(up);MSTRG.81853.1(up)	--
Mus_musculus_newGene_50359	Mus_musculus_newGene_50359	67	143	126	48	109	57	2.01261	3.8748	2.6489	1.22897	1.98131	1.28396	0.0230181	-0.910174	down	novel_miR_97(down)	--	--	MSTRG.82611.13(down);MSTRG.63891.3(down);MSTRG.65827.8(down);MSTRG.69113.9(down);ENSMUST00000181485(down);MSTRG.21395.14(down)	MSTRG.82611.13(down);MSTRG.63891.3(down);MSTRG.65827.8(down);MSTRG.69113.9(down);ENSMUST00000181485(down);MSTRG.21395.14(down)	--
Mus_musculus_newGene_30892	Mus_musculus_newGene_30892	152	185	235	127	172	63	0.534789	0.586425	0.579086	0.381307	0.368587	0.162627	0.0232843	-0.885893	down	mmu-miR-7031-5p(down)	--	--	MSTRG.11520.6(up);MSTRG.24489.7(up);MSTRG.39697.4(up);MSTRG.29603.10(up);MSTRG.66486.4(up);MSTRG.10030.3(up);ENSMUST00000213132(up);MSTRG.36382.1(down);MSTRG.4815.3(up);MSTRG.52610.1(down);MSTRG.19847.2(up)	MSTRG.11520.6(up);MSTRG.24489.7(up);MSTRG.39697.4(up);MSTRG.29603.10(up);MSTRG.66486.4(up);MSTRG.10030.3(up);ENSMUST00000213132(up);MSTRG.36382.1(down);MSTRG.4815.3(up);MSTRG.52610.1(down);MSTRG.19847.2(up)	--
Mus_musculus_newGene_49991	Mus_musculus_newGene_49991	243	294	184	194	155	69	0.898212	1.35032	0.603599	0.75796	0.473205	0.396569	0.0234059	-1.03976	down	mmu-miR-1224-5p(down);mmu-miR-3077-3p(down);mmu-miR-30c-1-3p(down);mmu-miR-378d(up);mmu-miR-7047-3p(down);mmu-miR-7079-3p(up);mmu-miR-760-5p(down);novel_miR_385(up);novel_miR_401(up);novel_miR_427(up);novel_miR_516(up);novel_miR_527(down)	--	--	ENSMUST00000128904(down);ENSMUST00000217259(down);MSTRG.78636.4(down)	ENSMUST00000128904(down);ENSMUST00000217259(down);MSTRG.78636.4(down)	--
ENSMUSG00000035383	Pmch	38	152	98	58	24	53	0.790392	2.91621	1.45512	1.06074	0.308843	0.842664	0.0235887	-1.22583	down	--	--	--	MSTRG.82611.13(down);MSTRG.69113.9(down);MSTRG.21395.14(down);MSTRG.20617.2(down);MSTRG.73933.2(down)	MSTRG.82611.13(down);MSTRG.69113.9(down);MSTRG.21395.14(down);MSTRG.20617.2(down);MSTRG.73933.2(down)	--
Mus_musculus_newGene_56936	Mus_musculus_newGene_56936	969	780	1604	3055	1251	1813	1.78144	1.69176	1.92875	3.88159	1.52285	1.75069	0.0240534	0.761846	up	mmu-let-7g-3p(up);mmu-miR-1198-5p(down);mmu-miR-1247-5p(down);mmu-miR-139-3p(down);mmu-miR-297a-3p(up);mmu-miR-297b-3p(up);mmu-miR-297c-3p(up);mmu-miR-29b-2-5p(down);mmu-miR-3070-5p(down);mmu-miR-3072-3p(down);mmu-miR-339-5p(down);mmu-miR-378a-5p(down);mm	--	--	MSTRG.86412.6(up);MSTRG.49725.21(up);MSTRG.10851.2(up);MSTRG.20604.15(up);MSTRG.51116.3(up)	MSTRG.86412.6(up);MSTRG.49725.21(up);MSTRG.10851.2(up);MSTRG.20604.15(up);MSTRG.51116.3(up)	--
ENSMUSG00000000732	Icosl	122	132	211	245	316	304	0.68839	0.675053	0.83307	1.19045	1.08782	1.29354	0.0247477	0.691059	up	mmu-miR-7648-3p(down)	--	--	MSTRG.11520.6(up);MSTRG.4168.11(down);MSTRG.66853.2(down);MSTRG.28529.10(down);ENSMUST00000181764(up);MSTRG.40601.2(up);MSTRG.68315.2(down);ENSMUST00000199660(down);MSTRG.38971.1(up);MSTRG.13983.5(down);MSTRG.42540.2(down);MSTRG.20536.32(up);MSTRG.10030.3	MSTRG.11520.6(up);MSTRG.4168.11(down);MSTRG.66853.2(down);MSTRG.28529.10(down);ENSMUST00000181764(up);MSTRG.40601.2(up);MSTRG.68315.2(down);ENSMUST00000199660(down);MSTRG.38971.1(up);MSTRG.13983.5(down);MSTRG.42540.2(down);MSTRG.20536.32(up);MSTRG.10030.3	--
ENSMUSG00000033427	Upb1	78	62	47	170	132	148	0.42434	0.290937	0.171521	0.764175	0.420227	0.623136	0.0249841	0.989447	up	mmu-miR-1247-5p(down);mmu-miR-667-5p(down);mmu-miR-671-5p(down);mmu-miR-7019-3p(down);mmu-miR-92b-5p(down)	--	--	MSTRG.45368.2(down);MSTRG.4225.1(up);MSTRG.81853.1(up);MSTRG.59049.2(up);ENSMUST00000190974(up);MSTRG.87825.28(up);MSTRG.81383.1(up);MSTRG.80506.2(down)	MSTRG.45368.2(down);MSTRG.4225.1(up);MSTRG.81853.1(up);MSTRG.59049.2(up);ENSMUST00000190974(up);MSTRG.87825.28(up);MSTRG.81383.1(up);MSTRG.80506.2(down)	--
ENSMUSG00000019982	Myb	62	40	66	78	168	139	0.266575	0.152126	0.196598	0.317761	0.447963	0.465931	0.0251336	0.904872	up	mmu-miR-1188-5p(down);mmu-miR-5620-5p(down);mmu-miR-7019-3p(down)	--	--	MSTRG.73945.3(up);MSTRG.58910.1(down);MSTRG.94112.3(down);MSTRG.39697.4(up);ENSMUST00000181018(down);MSTRG.38971.1(up);MSTRG.16578.4(down);ENSMUST00000207061(down);MSTRG.36382.1(down);MSTRG.52610.1(down)	MSTRG.73945.3(up);MSTRG.58910.1(down);MSTRG.94112.3(down);MSTRG.39697.4(up);ENSMUST00000181018(down);MSTRG.38971.1(up);MSTRG.16578.4(down);ENSMUST00000207061(down);MSTRG.36382.1(down);MSTRG.52610.1(down)	--
ENSMUSG00000020912	Krt12	145	220	471	152	234	41	1.23885	1.70819	2.82702	1.11872	1.22224	0.264246	0.0252073	-1.11828	down	--	ENSMUST00000128904(down)	ENSMUST00000128904(down)	ENSMUST00000231355(down);MSTRG.22842.1(down);MSTRG.38348.1(down)	ENSMUST00000231355(down);MSTRG.22842.1(down);MSTRG.38348.1(down)	--
ENSMUSG00000021278	Amn	272	256	339	147	286	216	2.53975	2.16604	2.21413	1.1811	1.62757	1.52043	0.0253567	-0.692064	down	mmu-miR-423-3p(down);mmu-miR-5122(down);mmu-miR-7019-3p(down);mmu-miR-8114(down);novel_miR_275(down)	MSTRG.20604.15(up)	MSTRG.20604.15(up)	MSTRG.81890.2(down);MSTRG.15875.2(down);MSTRG.11196.1(up);MSTRG.4168.11(down);MSTRG.83916.1(up);MSTRG.68633.4(up);ENSMUST00000181165(down);MSTRG.35936.2(up);ENSMUST00000181764(up);MSTRG.87825.18(down);MSTRG.40601.2(up);MSTRG.27926.1(down);MSTRG.68315.2(do	MSTRG.81890.2(down);MSTRG.15875.2(down);MSTRG.11196.1(up);MSTRG.4168.11(down);MSTRG.83916.1(up);MSTRG.68633.4(up);ENSMUST00000181165(down);MSTRG.35936.2(up);ENSMUST00000181764(up);MSTRG.87825.18(down);MSTRG.40601.2(up);MSTRG.27926.1(down);MSTRG.68315.2(do	--
ENSMUSG00000074342	I830077J02Rik	49	49	101	39	33	42	0.301711	0.290697	0.471358	0.211828	0.122277	0.232595	0.0254535	-0.955664	down	mmu-miR-667-5p(down);novel_miR_605(down)	--	--	ENSMUST00000231355(down);ENSMUST00000173609(down);ENSMUST00000184014(down);MSTRG.70692.15(down);MSTRG.51949.1(down);MSTRG.52285.5(down);ENSMUST00000128815(down);ENSMUST00000181593(down);ENSMUST00000136697(down);ENSMUST00000181921(down);ENSMUST00000209449(	ENSMUST00000231355(down);ENSMUST00000173609(down);ENSMUST00000184014(down);MSTRG.70692.15(down);MSTRG.51949.1(down);MSTRG.52285.5(down);ENSMUST00000128815(down);ENSMUST00000181593(down);ENSMUST00000136697(down);ENSMUST00000181921(down);ENSMUST00000209449(	--
ENSMUSG00000078656	Vps25	735	833	1009	643	292	771	12.2381	11.914	12.1574	9.78063	3.35385	10.0793	0.0257494	-0.761782	down	--	--	--	MSTRG.69938.7(up);ENSMUST00000207694(up);MSTRG.47383.1(up);MSTRG.75172.7(up);MSTRG.37265.3(up)	MSTRG.69938.7(up);ENSMUST00000207694(up);MSTRG.47383.1(up);MSTRG.75172.7(up);MSTRG.37265.3(up)	--
Mus_musculus_newGene_41142	Mus_musculus_newGene_41142	32	85	369	47	0	59	0.143825	0.344836	1.13006	0.176659	0	0.196586	0.0258846	-2.08049	down	mmu-miR-6953-3p(down);mmu-miR-7000-3p(down);mmu-miR-8114(down);novel_miR_121(down);novel_miR_535(up)	--	--	ENSMUST00000231355(down);MSTRG.63946.4(down);ENSMUST00000182872(down);ENSMUST00000184014(down);MSTRG.20536.23(down);ENSMUST00000128815(down);ENSMUST00000139014(down);MSTRG.16807.34(down);ENSMUST00000226420(down);MSTRG.61932.2(down)	ENSMUST00000231355(down);MSTRG.63946.4(down);ENSMUST00000182872(down);ENSMUST00000184014(down);MSTRG.20536.23(down);ENSMUST00000128815(down);ENSMUST00000139014(down);MSTRG.16807.34(down);ENSMUST00000226420(down);MSTRG.61932.2(down)	--
ENSMUSG00000060962	Dmkn	121	70	127	183	243	249	2.23098	0.93657	1.45307	2.58977	2.76839	3.09624	0.0260685	0.826344	up	mmu-miR-3077-3p(down);mmu-miR-378a-5p(down);mmu-miR-6953-3p(down);mmu-miR-7019-3p(down);mmu-miR-874-3p(down);novel_miR_121(down);novel_miR_275(down);novel_miR_605(down)	--	--	MSTRG.58910.1(down);ENSMUST00000185568(down);MSTRG.65827.8(down);MSTRG.69113.9(down);ENSMUST00000181485(down);MSTRG.4065.9(down);MSTRG.16578.4(down);MSTRG.70716.2(down);ENSMUST00000207061(down);MSTRG.31151.13(down)	MSTRG.58910.1(down);ENSMUST00000185568(down);MSTRG.65827.8(down);MSTRG.69113.9(down);ENSMUST00000181485(down);MSTRG.4065.9(down);MSTRG.16578.4(down);MSTRG.70716.2(down);ENSMUST00000207061(down);MSTRG.31151.13(down)	--
Mus_musculus_newGene_38482	Mus_musculus_newGene_38482	166	261	382	121	200	234	0.554819	0.790263	0.895858	0.347788	0.407534	0.590496	0.0261228	-0.739004	down	mmu-miR-30c-1-3p(down)	--	--	ENSMUST00000232257(up);MSTRG.66853.1(down);MSTRG.11520.3(down)	ENSMUST00000232257(up);MSTRG.66853.1(down);MSTRG.11520.3(down)	--
Mus_musculus_newGene_36226	Mus_musculus_newGene_36226	653	684	576	1311	1310	867	0.655896	0.426295	0.294301	0.777691	0.549746	0.450353	0.0266606	0.604842	up	mmu-miR-1188-5p(down);mmu-miR-297a-3p(up);mmu-miR-297b-3p(up);mmu-miR-297c-3p(up);mmu-miR-466a-3p(up);mmu-miR-466b-3p(up);mmu-miR-466c-3p(up);mmu-miR-466d-3p(up);mmu-miR-466e-3p(up);mmu-miR-466i-3p(up);mmu-miR-466m-3p(up);mmu-miR-466p-3p(up);mmu-miR-467a-	--	--	--	--	--
ENSMUSG00000062727	Hist1h2bk	181	226	143	325	493	343	6.02446	6.82197	3.33296	9.35361	10.0333	8.6399	0.0270983	0.768419	up	mmu-miR-760-3p(down)	--	--	ENSMUST00000231355(down);ENSMUST00000173609(down);MSTRG.91932.17(down);ENSMUST00000184014(down);MSTRG.70692.15(down);MSTRG.51949.1(down);MSTRG.52285.5(down);MSTRG.90177.7(down);ENSMUST00000128815(down);ENSMUST00000181593(down);ENSMUST00000136697(down);ENS	ENSMUST00000231355(down);ENSMUST00000173609(down);MSTRG.91932.17(down);ENSMUST00000184014(down);MSTRG.70692.15(down);MSTRG.51949.1(down);MSTRG.52285.5(down);MSTRG.90177.7(down);ENSMUST00000128815(down);ENSMUST00000181593(down);ENSMUST00000136697(down);ENS	--
Mus_musculus_newGene_26865	Mus_musculus_newGene_26865	158	180	345	89	188	186	2.43363	2.51371	3.73924	1.18152	1.77443	2.17307	0.0271325	-0.767858	down	--	--	--	ENSMUST00000128815(down);ENSMUST00000136697(down);ENSMUST00000209449(down)	ENSMUST00000128815(down);ENSMUST00000136697(down);ENSMUST00000209449(down)	--
ENSMUSG00000068037	Mas1	106	54	543	62	175	65	1.13258	0.492131	3.79912	0.392693	1.56349	0.58407	0.0276109	-1.31893	down	novel_miR_605(down)	--	--	ENSMUST00000226420(down)	ENSMUST00000226420(down)	--
ENSMUSG00000089996	Tmsb15b2	88	135	211	78	117	92	3.21852	4.6955	5.50891	2.63805	2.70515	2.86805	0.027663	-0.782094	down	--	--	--	MSTRG.58910.1(down);ENSMUST00000231355(down);MSTRG.63946.4(down);ENSMUST00000184014(down);MSTRG.20536.23(down);MSTRG.51949.1(down);MSTRG.66853.1(down);MSTRG.65827.8(down);MSTRG.4065.9(down);MSTRG.16578.4(down);ENSMUST00000181921(down);MSTRG.11520.3(down);	MSTRG.58910.1(down);ENSMUST00000231355(down);MSTRG.63946.4(down);ENSMUST00000184014(down);MSTRG.20536.23(down);MSTRG.51949.1(down);MSTRG.66853.1(down);MSTRG.65827.8(down);MSTRG.4065.9(down);MSTRG.16578.4(down);ENSMUST00000181921(down);MSTRG.11520.3(down);	--
Mus_musculus_newGene_21708	Mus_musculus_newGene_21708	122	58	6	401	121	300	0.642089	0.420648	0.059568	1.39436	0.394739	0.907046	0.0279832	1.78093	up	mmu-miR-3470b(up);mmu-miR-378d(up);mmu-miR-5620-5p(down);mmu-miR-877-3p(down);novel_miR_275(down);novel_miR_385(up);novel_miR_605(down)	--	--	ENSMUST00000190974(up)	ENSMUST00000190974(up)	--
Mus_musculus_newGene_1684	Mus_musculus_newGene_1684	44	64	35	129	99	106	0.388104	0.603072	0.210601	1.13574	0.549292	0.876725	0.0283487	0.975045	up	--	--	--	MSTRG.16211.4(up);MSTRG.87825.28(up);MSTRG.81383.1(up)	MSTRG.16211.4(up);MSTRG.87825.28(up);MSTRG.81383.1(up)	--
Mus_musculus_newGene_41474	Mus_musculus_newGene_41474	459	344	343	861	667	714	0.542162	0.594782	0.614206	0.805473	0.881295	0.464924	0.0283631	0.708204	up	mmu-miR-1247-5p(down);mmu-miR-128-2-5p(down);mmu-miR-1306-5p(down);mmu-miR-24-1-5p(up);mmu-miR-297a-3p(up);mmu-miR-297b-3p(up);mmu-miR-297c-3p(up);mmu-miR-378a-5p(down);mmu-miR-466a-3p(up);mmu-miR-466b-3p(up);mmu-miR-466c-3p(up);mmu-miR-466d-3p(up);mmu-mi	--	--	MSTRG.12858.2(up);MSTRG.78348.3(up)	MSTRG.12858.2(up);MSTRG.78348.3(up)	--
Mus_musculus_newGene_35966	Mus_musculus_newGene_35966	69	22	127	23	63	26	0.801407	0.133652	0.735511	0.163587	0.472278	0.155451	0.028634	-1.18823	down	--	--	--	--	--	--
Mus_musculus_newGene_19601	Mus_musculus_newGene_19601	53	96	114	49	58	59	0.243338	0.392734	0.37596	0.192678	0.161397	0.283501	0.0287353	-0.852326	down	mmu-miR-877-3p(down);novel_miR_605(down);novel_miR_608(down)	--	--	ENSMUST00000185568(down);ENSMUST00000181107(up)	ENSMUST00000185568(down);ENSMUST00000181107(up)	--
ENSMUSG00000053161	Daw1	25	23	38	55	73	59	0.277366	0.218309	0.273593	0.52656	0.473013	0.427914	0.0292219	0.89958	up	--	--	--	ENSMUST00000150145(down);MSTRG.11196.1(up);MSTRG.83916.1(up);ENSMUST00000232257(up);MSTRG.15875.7(down);MSTRG.68633.4(up);MSTRG.28529.10(down);MSTRG.35936.2(up);ENSMUST00000181764(up);MSTRG.40601.2(up);MSTRG.68315.2(down);MSTRG.13983.5(down);MSTRG.70716.2	ENSMUST00000150145(down);MSTRG.11196.1(up);MSTRG.83916.1(up);ENSMUST00000232257(up);MSTRG.15875.7(down);MSTRG.68633.4(up);MSTRG.28529.10(down);MSTRG.35936.2(up);ENSMUST00000181764(up);MSTRG.40601.2(up);MSTRG.68315.2(down);MSTRG.13983.5(down);MSTRG.70716.2	--
ENSMUSG00000066537	Vmn2r57	90	68	121	134	181	271	0.218138	0.151387	0.208945	0.278113	0.271816	0.50516	0.0292735	0.838913	up	mmu-miR-7031-5p(down);novel_miR_401(up)	--	--	MSTRG.24489.7(up);MSTRG.8194.7(up);MSTRG.29603.10(up);MSTRG.66486.4(up);MSTRG.78348.27(up);MSTRG.10030.3(up);MSTRG.81383.7(up)	MSTRG.24489.7(up);MSTRG.8194.7(up);MSTRG.29603.10(up);MSTRG.66486.4(up);MSTRG.78348.27(up);MSTRG.10030.3(up);MSTRG.81383.7(up)	--
Mus_musculus_newGene_49050	Mus_musculus_newGene_49050	19	54	30	51	82	122	0.079235	0.20286	0.086554	0.185051	0.266507	0.386082	0.0296637	1.05106	up	mmu-miR-344f-3p(up);mmu-miR-7066-3p(down)	--	--	MSTRG.16648.4(down);ENSMUST00000213132(up)	MSTRG.16648.4(down);ENSMUST00000213132(up)	--
Mus_musculus_newGene_13923	Mus_musculus_newGene_13923	25	57	82	94	187	77	0.061484	0.130811	0.145933	0.204094	0.289687	0.146843	0.0299284	0.927054	up	mmu-miR-339-5p(down);mmu-miR-7047-3p(down);mmu-miR-7066-3p(down);mmu-miR-877-3p(down);novel_miR_605(down)	--	--	MSTRG.12858.2(up);MSTRG.75172.7(up)	MSTRG.12858.2(up);MSTRG.75172.7(up)	--
ENSMUSG00000050211	Pla2g4e	158	142	252	124	118	129	0.560194	0.455261	0.625223	0.378304	0.253498	0.344417	0.0300344	-0.75965	down	mmu-miR-193a-5p(down);mmu-miR-298-3p(up);mmu-miR-7019-3p(down);novel_miR_692(down)	--	--	ENSMUST00000173609(down);MSTRG.20574.3(up);MSTRG.70692.15(down);MSTRG.51949.1(down);MSTRG.16648.4(down);MSTRG.90177.7(down);ENSMUST00000181593(down);ENSMUST00000136697(down);ENSMUST00000209449(down);MSTRG.6315.3(down);ENSMUST00000205717(down)	ENSMUST00000173609(down);MSTRG.20574.3(up);MSTRG.70692.15(down);MSTRG.51949.1(down);MSTRG.16648.4(down);MSTRG.90177.7(down);ENSMUST00000181593(down);ENSMUST00000136697(down);ENSMUST00000209449(down);MSTRG.6315.3(down);ENSMUST00000205717(down)	--
Mus_musculus_newGene_45549	Mus_musculus_newGene_45549	94	69	80	44	71	47	0.459673	0.304054	0.271503	0.184735	0.210962	0.173087	0.0302161	-0.884024	down	mmu-let-7a-2-3p(down);mmu-miR-1224-5p(down);mmu-miR-139-3p(down);mmu-miR-760-3p(down);mmu-miR-760-5p(down);mmu-miR-7648-3p(down);novel_miR_269(down);novel_miR_300(down);novel_miR_408(down)	--	--	MSTRG.81890.2(down);MSTRG.15875.2(down);MSTRG.52295.2(down);MSTRG.69804.3(down);MSTRG.95246.29(down);MSTRG.91416.11(down);MSTRG.79346.3(down);ENSMUST00000181165(down);MSTRG.49725.30(down);MSTRG.87825.18(down);MSTRG.27926.1(down);MSTRG.49725.23(down);ENSMU	MSTRG.81890.2(down);MSTRG.15875.2(down);MSTRG.52295.2(down);MSTRG.69804.3(down);MSTRG.95246.29(down);MSTRG.91416.11(down);MSTRG.79346.3(down);ENSMUST00000181165(down);MSTRG.49725.30(down);MSTRG.87825.18(down);MSTRG.27926.1(down);MSTRG.49725.23(down);ENSMU	--
ENSMUSG00000048482	Bdnf	202	425	955	232	508	259	0.770959	1.48229	2.58609	0.757796	1.18592	0.746641	0.0304734	-0.807112	down	novel_miR_408(down);novel_miR_605(down)	--	--	ENSMUST00000231355(down);MSTRG.63946.4(down);ENSMUST00000182872(down);MSTRG.20536.23(down);MSTRG.38348.1(down);MSTRG.16807.34(down);MSTRG.61932.2(down)	ENSMUST00000231355(down);MSTRG.63946.4(down);ENSMUST00000182872(down);MSTRG.20536.23(down);MSTRG.38348.1(down);MSTRG.16807.34(down);MSTRG.61932.2(down)	--
ENSMUSG00000031075	Ano1	267	283	334	301	571	904	0.982467	0.942658	0.878127	0.970943	1.3115	2.53258	0.0305377	0.738823	up	mmu-miR-1247-5p(down);mmu-miR-378a-5p(down);mmu-miR-7071-5p(down);mmu-miR-874-3p(down);novel_miR_266(down);novel_miR_549(down)	--	--	MSTRG.8194.7(up);MSTRG.66486.4(up);MSTRG.78348.27(up);MSTRG.81383.7(up)	MSTRG.8194.7(up);MSTRG.66486.4(up);MSTRG.78348.27(up);MSTRG.81383.7(up)	--
ENSMUSG00000018581	Dnah11	215	165	178	291	504	350	0.242437	0.167874	0.140607	0.282943	0.347058	0.306541	0.0310317	0.722951	up	mmu-miR-1247-5p(down);mmu-miR-3470b(up);mmu-miR-671-5p(down);mmu-miR-6899-3p(down);mmu-miR-6906-3p(up);mmu-miR-7071-5p(down);mmu-miR-760-3p(down);mmu-miR-760-5p(down);mmu-miR-7648-3p(down);mmu-miR-877-3p(down);novel_miR_401(up);novel_miR_408(down);novel_m	--	--	MSTRG.58910.1(down);ENSMUST00000173609(down);MSTRG.51949.1(down);MSTRG.66853.1(down);MSTRG.65827.8(down);MSTRG.4065.9(down);MSTRG.16578.4(down);MSTRG.70716.2(down);ENSMUST00000181921(down);ENSMUST00000207061(down);MSTRG.57853.2(down);MSTRG.31151.13(down);	MSTRG.58910.1(down);ENSMUST00000173609(down);MSTRG.51949.1(down);MSTRG.66853.1(down);MSTRG.65827.8(down);MSTRG.4065.9(down);MSTRG.16578.4(down);MSTRG.70716.2(down);ENSMUST00000181921(down);ENSMUST00000207061(down);MSTRG.57853.2(down);MSTRG.31151.13(down);	--
ENSMUSG00000047021	Cfap65	243	166	181	347	482	384	0.673246	0.41647	0.350377	0.828579	0.815889	0.803834	0.0320803	0.731957	up	mmu-miR-667-5p(down);mmu-miR-671-5p(down);mmu-miR-6953-3p(down);mmu-miR-7648-3p(down);mmu-miR-877-3p(down);novel_miR_121(down);novel_miR_62(down);novel_miR_692(down)	--	--	MSTRG.58910.1(down);ENSMUST00000173609(down);MSTRG.51949.1(down);ENSMUST00000185568(down);MSTRG.66853.1(down);MSTRG.65827.8(down);MSTRG.4065.9(down);MSTRG.16578.4(down);MSTRG.70716.2(down);ENSMUST00000181921(down);MSTRG.11520.3(down);MSTRG.38348.1(down);M	MSTRG.58910.1(down);ENSMUST00000173609(down);MSTRG.51949.1(down);ENSMUST00000185568(down);MSTRG.66853.1(down);MSTRG.65827.8(down);MSTRG.4065.9(down);MSTRG.16578.4(down);MSTRG.70716.2(down);ENSMUST00000181921(down);MSTRG.11520.3(down);MSTRG.38348.1(down);M	--
Mus_musculus_newGene_32816	Mus_musculus_newGene_32816	952	1117	983	700	375	1048	1.50696	1.35599	0.983719	0.749896	0.455948	0.981623	0.0322121	-0.739412	down	mmu-miR-297a-3p(up);mmu-miR-297b-3p(up);mmu-miR-297c-3p(up);mmu-miR-344d-1-5p(up);mmu-miR-3470b(up);mmu-miR-378a-5p(down);mmu-miR-466a-3p(up);mmu-miR-466b-3p(up);mmu-miR-466c-3p(up);mmu-miR-466d-3p(up);mmu-miR-466e-3p(up);mmu-miR-466g(up);mmu-miR-466i-3p(	--	--	MSTRG.15875.2(down);MSTRG.91416.3(down);ENSMUST00000219423(down)	MSTRG.15875.2(down);MSTRG.91416.3(down);ENSMUST00000219423(down)	--
ENSMUSG00000034185	6430628N08Rik	46	44	57	84	131	94	0.453901	0.38547	0.389398	0.706809	0.787987	0.696101	0.0323412	0.815649	up	mmu-miR-5122(down);mmu-miR-5617-3p(down);mmu-miR-744-5p(down);mmu-miR-7648-3p(down);novel_miR_26(up);novel_miR_605(down)	--	--	ENSMUST00000150145(down);MSTRG.4168.11(down);ENSMUST00000173609(down);MSTRG.83916.1(up);ENSMUST00000232257(up);MSTRG.94112.3(down);MSTRG.20574.3(up);MSTRG.51949.1(down);MSTRG.28529.10(down);MSTRG.90177.7(down);MSTRG.68315.2(down);MSTRG.38971.1(up);MSTRG.1	ENSMUST00000150145(down);MSTRG.4168.11(down);ENSMUST00000173609(down);MSTRG.83916.1(up);ENSMUST00000232257(up);MSTRG.94112.3(down);MSTRG.20574.3(up);MSTRG.51949.1(down);MSTRG.28529.10(down);MSTRG.90177.7(down);MSTRG.68315.2(down);MSTRG.38971.1(up);MSTRG.1	--
Mus_musculus_newGene_28350	Mus_musculus_newGene_28350	663	489	420	389	268	442	1.06469	1.3312	0.938319	0.730779	0.614557	0.880189	0.0325162	-0.79274	down	mmu-miR-125a-5p(down);mmu-miR-3470b(up);mmu-miR-466g(up);mmu-miR-466i-3p(up);mmu-miR-5617-3p(down);mmu-miR-7000-3p(down);mmu-miR-7066-3p(down);mmu-miR-760-5p(down);novel_miR_275(down);novel_miR_385(up);novel_miR_401(up);novel_miR_427(up);novel_miR_516(up)	--	--	ENSMUST00000150145(down);MSTRG.15875.7(down)	ENSMUST00000150145(down);MSTRG.15875.7(down)	--
Mus_musculus_newGene_49897	Mus_musculus_newGene_49897	1217	540	1595	2962	1988	1394	1.08925	0.776634	1.49871	1.94459	1.57951	0.997281	0.0329964	0.758211	up	mmu-miR-1188-5p(down);mmu-miR-1224-5p(down);mmu-miR-298-3p(up);mmu-miR-3072-3p(down);mmu-miR-3077-3p(down);mmu-miR-339-5p(down);mmu-miR-3470b(up);mmu-miR-378d(up);mmu-miR-466i-3p(up);mmu-miR-467a-3p(up);mmu-miR-467c-3p(up);mmu-miR-467d-3p(up);mmu-miR-5620	--	--	--	--	--
Mus_musculus_newGene_37839	Mus_musculus_newGene_37839	109	50	58	196	182	154	0.29354	0.160343	0.108779	0.456174	0.300143	0.312667	0.0337029	0.984688	up	mmu-miR-139-3p(down);mmu-miR-330-3p(down);mmu-miR-7083-5p(down);mmu-miR-877-3p(down);novel_miR_605(down)	--	--	MSTRG.81853.1(up);MSTRG.59049.2(up);ENSMUST00000190974(up);MSTRG.11520.3(down)	MSTRG.81853.1(up);MSTRG.59049.2(up);ENSMUST00000190974(up);MSTRG.11520.3(down)	--
ENSMUSG00000036872	Abcc12	42	45	55	81	112	100	0.143014	0.135722	0.122666	0.236184	0.280137	0.254632	0.0337327	0.802794	up	mmu-miR-1188-5p(down);mmu-miR-139-3p(down);mmu-miR-339-5p(down);mmu-miR-7000-3p(down);mmu-miR-7648-3p(down);novel_miR_290(down);novel_miR_467(down)	--	--	MSTRG.73945.3(up);MSTRG.4168.11(down);ENSMUST00000173609(down);MSTRG.83916.1(up);MSTRG.94112.3(down);MSTRG.20574.3(up);MSTRG.51949.1(down);MSTRG.28529.10(down);MSTRG.90177.7(down);MSTRG.68315.2(down);MSTRG.38971.1(up);MSTRG.16578.4(down);MSTRG.70716.2(dow	MSTRG.73945.3(up);MSTRG.4168.11(down);ENSMUST00000173609(down);MSTRG.83916.1(up);MSTRG.94112.3(down);MSTRG.20574.3(up);MSTRG.51949.1(down);MSTRG.28529.10(down);MSTRG.90177.7(down);MSTRG.68315.2(down);MSTRG.38971.1(up);MSTRG.16578.4(down);MSTRG.70716.2(dow	--
Mus_musculus_newGene_2924	Mus_musculus_newGene_2924	75	87	84	40	57	68	0.626527	0.616268	0.489566	0.299929	0.342265	0.386852	0.0337526	-0.837625	down	mmu-miR-7648-3p(down);novel_miR_494(down);novel_miR_97(down)	MSTRG.13983.5(down)	MSTRG.13983.5(down)	MSTRG.15875.2(down);MSTRG.4168.11(down);MSTRG.69804.3(down);MSTRG.83916.1(up);MSTRG.66853.2(down);ENSMUST00000181165(down);MSTRG.28529.10(down);MSTRG.87825.18(down);MSTRG.27926.1(down);MSTRG.68315.2(down);MSTRG.13983.5(down);MSTRG.42540.2(down);MSTRG.9141	MSTRG.15875.2(down);MSTRG.4168.11(down);MSTRG.69804.3(down);MSTRG.83916.1(up);MSTRG.66853.2(down);ENSMUST00000181165(down);MSTRG.28529.10(down);MSTRG.87825.18(down);MSTRG.27926.1(down);MSTRG.68315.2(down);MSTRG.13983.5(down);MSTRG.42540.2(down);MSTRG.9141	--
Mus_musculus_newGene_30	Mus_musculus_newGene_30	139	104	134	330	195	256	0.359585	0.187981	0.1874	0.569895	0.337821	0.38774	0.0338084	0.842369	up	mmu-miR-143-5p(up);mmu-miR-3076-3p(down);mmu-miR-339-5p(down);mmu-miR-6908-3p(up);mmu-miR-7047-3p(down);mmu-miR-877-3p(down);novel_miR_290(down);novel_miR_605(down)	MSTRG.10030.3(up);MSTRG.10030.6(up)	MSTRG.10030.3(up);MSTRG.10030.6(up)	MSTRG.81853.1(up);MSTRG.59049.2(up);ENSMUST00000190974(up);MSTRG.87825.28(up)	MSTRG.81853.1(up);MSTRG.59049.2(up);ENSMUST00000190974(up);MSTRG.87825.28(up)	--
ENSMUSG00000111497	Gm38431	1370	608	762	821	583	479	6.7076	2.22762	2.35268	2.65749	1.33298	1.35492	0.0340089	-0.827805	down	mmu-miR-667-5p(down);mmu-miR-760-3p(down);mmu-miR-760-5p(down);mmu-miR-7648-3p(down);novel_miR_62(down);novel_miR_692(down)	--	--	MSTRG.3397.1(down);MSTRG.52295.2(down);MSTRG.49725.30(down);MSTRG.67577.3(down);MSTRG.49725.23(down);MSTRG.7833.3(down);MSTRG.81444.1(down);MSTRG.54056.23(down);MSTRG.86412.28(down);MSTRG.79396.10(down);MSTRG.13314.2(down)	MSTRG.3397.1(down);MSTRG.52295.2(down);MSTRG.49725.30(down);MSTRG.67577.3(down);MSTRG.49725.23(down);MSTRG.7833.3(down);MSTRG.81444.1(down);MSTRG.54056.23(down);MSTRG.86412.28(down);MSTRG.79396.10(down);MSTRG.13314.2(down)	--
Mus_musculus_newGene_36213	Mus_musculus_newGene_36213	138	181	209	303	389	274	0.24741	0.294616	0.26388	0.469815	0.427731	0.372272	0.0350689	0.646126	up	mmu-miR-1224-5p(down);mmu-miR-297a-3p(up);mmu-miR-297b-3p(up);mmu-miR-297c-3p(up);mmu-miR-466a-3p(up);mmu-miR-466b-3p(up);mmu-miR-466c-3p(up);mmu-miR-466d-3p(up);mmu-miR-466e-3p(up);mmu-miR-466i-3p(up);mmu-miR-466p-3p(up);mmu-miR-467a-3p(up);mmu-miR-467d-	--	--	MSTRG.81890.2(down);MSTRG.15875.2(down);MSTRG.24880.16(up);MSTRG.11196.1(up);MSTRG.4168.11(down);MSTRG.83916.1(up);ENSMUST00000232257(up);MSTRG.68633.4(up);ENSMUST00000181764(up);MSTRG.27926.1(down);MSTRG.90177.7(down);MSTRG.68315.2(down);MSTRG.13983.5(do	MSTRG.81890.2(down);MSTRG.15875.2(down);MSTRG.24880.16(up);MSTRG.11196.1(up);MSTRG.4168.11(down);MSTRG.83916.1(up);ENSMUST00000232257(up);MSTRG.68633.4(up);ENSMUST00000181764(up);MSTRG.27926.1(down);MSTRG.90177.7(down);MSTRG.68315.2(down);MSTRG.13983.5(do	--
Mus_musculus_newGene_14082	Mus_musculus_newGene_14082	74	116	130	198	224	184	0.198179	0.281852	0.244956	0.459138	0.367041	0.373091	0.0352301	0.718317	up	mmu-miR-3070-5p(down);mmu-miR-378a-5p(down);mmu-miR-667-5p(down);mmu-miR-7043-3p(up);mmu-miR-7648-3p(down);novel_miR_121(down);novel_miR_275(down);novel_miR_290(down);novel_miR_408(down);novel_miR_605(down);novel_miR_71(up);novel_miR_97(down)	--	--	MSTRG.81890.2(down);MSTRG.11196.1(up);MSTRG.4168.11(down);MSTRG.83916.1(up);MSTRG.68633.4(up);ENSMUST00000181165(down);MSTRG.35936.2(up);ENSMUST00000181764(up);MSTRG.40601.2(up);MSTRG.27926.1(down);MSTRG.68315.2(down);MSTRG.13983.5(down);MSTRG.16211.4(up)	MSTRG.81890.2(down);MSTRG.11196.1(up);MSTRG.4168.11(down);MSTRG.83916.1(up);MSTRG.68633.4(up);ENSMUST00000181165(down);MSTRG.35936.2(up);ENSMUST00000181764(up);MSTRG.40601.2(up);MSTRG.27926.1(down);MSTRG.68315.2(down);MSTRG.13983.5(down);MSTRG.16211.4(up)	--
ENSMUSG00000045259	Klhdc9	301	244	454	230	313	197	3.06753	2.25167	3.23835	2.01677	1.94327	1.5104	0.0356991	-0.652578	down	mmu-miR-1247-5p(down);mmu-miR-25-5p(down);mmu-miR-7031-5p(down);mmu-miR-760-5p(down);novel_miR_66(down)	--	--	MSTRG.70692.15(down);MSTRG.37337.6(down);MSTRG.16648.4(down);ENSMUST00000213132(up);MSTRG.89860.3(down);MSTRG.6315.3(down);MSTRG.45368.4(up)	MSTRG.70692.15(down);MSTRG.37337.6(down);MSTRG.16648.4(down);ENSMUST00000213132(up);MSTRG.89860.3(down);MSTRG.6315.3(down);MSTRG.45368.4(up)	--
ENSMUSG00000001228	Uhrf1	32	44	34	51	108	92	0.138743	0.176201	0.1051	0.192683	0.291963	0.30772	0.0359432	0.894012	up	mmu-miR-3070-5p(down);mmu-miR-3076-3p(down);mmu-miR-671-5p(down);mmu-miR-6953-3p(down);mmu-miR-7648-3p(down);novel_miR_121(down);novel_miR_378(up)	--	--	MSTRG.73945.3(up);MSTRG.39697.4(up);MSTRG.16648.4(down);ENSMUST00000213132(up);MSTRG.6315.3(down)	MSTRG.73945.3(up);MSTRG.39697.4(up);MSTRG.16648.4(down);ENSMUST00000213132(up);MSTRG.6315.3(down)	--
ENSMUSG00000033717	Adra2a	218	292	5	4	136	16	0.909811	1.10458	0.012801	0.012353	0.34462	0.04886	0.03616	-2.33343	down	mmu-miR-1188-5p(down);mmu-miR-3081-3p(up);mmu-miR-3098-3p(down);mmu-miR-3104-3p(down);mmu-miR-7083-5p(down);mmu-miR-7648-3p(down);novel_miR_692(down)	--	--	--	--	--
ENSMUSG00000068859	Sp9	518	441	393	599	1129	852	1.82123	1.40502	0.968312	1.81754	2.424	2.26273	0.0361628	0.600252	up	mmu-miR-339-5p(down);mmu-miR-671-5p(down);mmu-miR-7000-3p(down);mmu-miR-7019-3p(down);mmu-miR-7071-5p(down);mmu-miR-760-3p(down);mmu-miR-7648-3p(down);mmu-miR-874-3p(down);novel_miR_275(down);novel_miR_290(down);novel_miR_605(down);novel_miR_97(down)	--	--	ENSMUST00000184014(down);MSTRG.20536.23(down);MSTRG.51949.1(down);MSTRG.66853.1(down);MSTRG.16578.4(down);ENSMUST00000181921(down);ENSMUST00000207061(down);MSTRG.57853.2(down)	ENSMUST00000184014(down);MSTRG.20536.23(down);MSTRG.51949.1(down);MSTRG.66853.1(down);MSTRG.16578.4(down);ENSMUST00000181921(down);ENSMUST00000207061(down);MSTRG.57853.2(down)	--
Mus_musculus_newGene_17055	Mus_musculus_newGene_17055	31	26	39	59	102	52	0.276514	0.209	0.244457	0.45553	0.555171	0.34621	0.0363378	0.887919	up	mmu-miR-298-3p(up);mmu-miR-3070-5p(down)	--	--	ENSMUST00000150145(down);ENSMUST00000232257(up);MSTRG.20574.3(up);MSTRG.12858.2(up);ENSMUST00000199408(up);MSTRG.47383.1(up);MSTRG.89024.7(up);MSTRG.75172.7(up);ENSMUST00000181107(up)	ENSMUST00000150145(down);ENSMUST00000232257(up);MSTRG.20574.3(up);MSTRG.12858.2(up);ENSMUST00000199408(up);MSTRG.47383.1(up);MSTRG.89024.7(up);MSTRG.75172.7(up);ENSMUST00000181107(up)	--
ENSMUSG00000062328	Rpl17	1438	4802	5909	1076	4991	2211	29.496	89.1709	84.8701	19.0248	62.4327	34.2176	0.0365186	-0.797285	down	--	--	--	--	--	--
ENSMUSG00000046321	Hs3st2	225	245	452	254	751	771	1.70662	1.60998	2.33169	1.69961	3.36066	4.18211	0.036915	0.708686	up	mmu-miR-5620-5p(down);mmu-miR-667-5p(down);mmu-miR-6906-5p(down);mmu-miR-7648-3p(down);novel_miR_62(down)	--	--	ENSMUST00000163996(up);MSTRG.24489.7(up);MSTRG.39697.4(up);MSTRG.55397.2(up);MSTRG.66486.4(up)	ENSMUST00000163996(up);MSTRG.24489.7(up);MSTRG.39697.4(up);MSTRG.55397.2(up);MSTRG.66486.4(up)	--
Mus_musculus_newGene_40071	Mus_musculus_newGene_40071	61	146	70	262	383	79	0.13942	0.242285	0.103182	0.474591	0.494576	0.140841	0.0369554	1.10378	up	mmu-miR-329-5p(up);mmu-miR-3470b(up);mmu-miR-378d(up);mmu-miR-671-5p(down);mmu-miR-7000-3p(down);mmu-miR-7031-5p(down);mmu-miR-7047-3p(down);mmu-miR-7056-3p(down);mmu-miR-877-3p(down);novel_miR_266(down);novel_miR_385(up);novel_miR_401(up);novel_miR_427(u	--	--	MSTRG.78348.3(up);MSTRG.7298.21(up)	MSTRG.78348.3(up);MSTRG.7298.21(up)	--
Mus_musculus_newGene_12223	Mus_musculus_newGene_12223	53	86	109	32	65	0	0.371621	0.550024	0.538919	0.193378	0.228719	0	0.0374553	-1.59713	down	mmu-miR-7648-3p(down);mmu-miR-874-3p(down)	--	--	MSTRG.58910.1(down);MSTRG.65827.8(down);MSTRG.29603.10(up);MSTRG.16578.4(down);MSTRG.70716.2(down);MSTRG.10030.3(up);ENSMUST00000146294(up);MSTRG.4815.3(up);MSTRG.31151.13(down);MSTRG.52610.1(down);MSTRG.19847.2(up)	MSTRG.58910.1(down);MSTRG.65827.8(down);MSTRG.29603.10(up);MSTRG.16578.4(down);MSTRG.70716.2(down);MSTRG.10030.3(up);ENSMUST00000146294(up);MSTRG.4815.3(up);MSTRG.31151.13(down);MSTRG.52610.1(down);MSTRG.19847.2(up)	--
ENSMUSG00000030125	Lrrc23	94	102	182	169	291	241	1.18229	1.23727	1.58508	1.62181	2.15354	2.17407	0.0374996	0.678258	up	novel_miR_275(down)	--	--	ENSMUST00000163996(up);MSTRG.73945.3(up);MSTRG.24489.7(up);MSTRG.94112.3(down);MSTRG.39697.4(up);MSTRG.22615.1(down);ENSMUST00000181018(down);ENSMUST00000181092(down);MSTRG.66486.4(up);MSTRG.38971.1(up);MSTRG.93136.3(down);MSTRG.36382.1(down);ENSMUST00000	ENSMUST00000163996(up);MSTRG.73945.3(up);MSTRG.24489.7(up);MSTRG.94112.3(down);MSTRG.39697.4(up);MSTRG.22615.1(down);ENSMUST00000181018(down);ENSMUST00000181092(down);MSTRG.66486.4(up);MSTRG.38971.1(up);MSTRG.93136.3(down);MSTRG.36382.1(down);ENSMUST00000	--
ENSMUSG00000032514	Ttc21a	169	110	125	219	336	297	0.642333	0.376829	0.332765	0.717233	0.777312	0.852116	0.0382854	0.7616	up	mmu-miR-193b-5p(down);mmu-miR-341-5p(up);mmu-miR-7071-5p(down);novel_miR_692(down)	--	--	MSTRG.58910.1(down);MSTRG.51949.1(down);MSTRG.66853.1(down);MSTRG.65827.8(down);MSTRG.4065.9(down);MSTRG.16578.4(down);MSTRG.70716.2(down);ENSMUST00000181921(down);MSTRG.11520.3(down);ENSMUST00000207061(down);MSTRG.57853.2(down);MSTRG.80506.2(down);MSTRG.	MSTRG.58910.1(down);MSTRG.51949.1(down);MSTRG.66853.1(down);MSTRG.65827.8(down);MSTRG.4065.9(down);MSTRG.16578.4(down);MSTRG.70716.2(down);ENSMUST00000181921(down);MSTRG.11520.3(down);ENSMUST00000207061(down);MSTRG.57853.2(down);MSTRG.80506.2(down);MSTRG.	--
ENSMUSG00000043164	Tmem212	40	89	194	125	303	232	0.869707	1.77515	3.0084	2.39208	4.09161	3.8806	0.0385784	0.878241	up	novel_miR_549(down)	--	--	MSTRG.22615.1(down);ENSMUST00000181092(down);MSTRG.7833.3(down);MSTRG.93136.3(down)	MSTRG.22615.1(down);ENSMUST00000181092(down);MSTRG.7833.3(down);MSTRG.93136.3(down)	--
Mus_musculus_newGene_38418	Mus_musculus_newGene_38418	190	212	352	389	346	613	0.697257	0.418628	0.519414	0.882023	0.756998	0.912199	0.0390499	0.667788	up	mmu-miR-1224-5p(down);mmu-miR-330-3p(down);mmu-miR-339-5p(down);mmu-miR-3470b(up);mmu-miR-378d(up);mmu-miR-466b-3p(up);mmu-miR-466c-3p(up);mmu-miR-466i-3p(up);mmu-miR-466m-3p(up);mmu-miR-466p-3p(up);mmu-miR-669a-3p(up);mmu-miR-669o-3p(up);mmu-miR-6953-3p(	MSTRG.6315.3(down)	MSTRG.6315.3(down)	MSTRG.58910.1(down);MSTRG.65827.8(down);MSTRG.69113.9(down);ENSMUST00000181485(down);MSTRG.4065.9(down);MSTRG.70716.2(down);MSTRG.59049.2(up);ENSMUST00000146294(up);MSTRG.80506.2(down);MSTRG.31151.13(down)	MSTRG.58910.1(down);MSTRG.65827.8(down);MSTRG.69113.9(down);ENSMUST00000181485(down);MSTRG.4065.9(down);MSTRG.70716.2(down);MSTRG.59049.2(up);ENSMUST00000146294(up);MSTRG.80506.2(down);MSTRG.31151.13(down)	--
ENSMUSG00000036480	Prss56	45	11	29	81	64	77	0.323571	0.069237	0.144491	0.5091	0.281951	0.420029	0.0392597	1.11119	up	mmu-miR-3072-3p(down);mmu-miR-7056-3p(down);mmu-miR-760-5p(down);novel_miR_266(down);novel_miR_290(down)	--	--	MSTRG.59049.2(up)	MSTRG.59049.2(up)	--
ENSMUSG00000050896	Rtn4rl2	48	48	239	30	101	8	0.576088	0.529256	2.05177	0.308416	0.744885	0.065933	0.0393459	-1.42128	down	--	--	--	MSTRG.22842.1(down);ENSMUST00000139014(down);ENSMUST00000226420(down)	MSTRG.22842.1(down);ENSMUST00000139014(down);ENSMUST00000226420(down)	--
ENSMUSG00000038932	Tcfl5	156	134	135	106	114	71	1.1136	0.861209	0.675135	0.650496	0.493649	0.378312	0.0397584	-0.815026	down	mmu-miR-1247-5p(down);mmu-miR-3104-3p(down);mmu-miR-341-5p(up);mmu-miR-5617-3p(down)	--	--	MSTRG.47541.4(down);MSTRG.52295.2(down);MSTRG.95246.29(down);MSTRG.91416.11(down);MSTRG.79346.3(down);MSTRG.22615.1(down);MSTRG.87825.18(down);ENSMUST00000181092(down);MSTRG.78777.1(down);MSTRG.42540.2(down);MSTRG.7833.3(down);MSTRG.93136.3(down);MSTRG.79	MSTRG.47541.4(down);MSTRG.52295.2(down);MSTRG.95246.29(down);MSTRG.91416.11(down);MSTRG.79346.3(down);MSTRG.22615.1(down);MSTRG.87825.18(down);ENSMUST00000181092(down);MSTRG.78777.1(down);MSTRG.42540.2(down);MSTRG.7833.3(down);MSTRG.93136.3(down);MSTRG.79	--
ENSMUSG00000028730	Cfap57	78	80	131	142	231	175	0.305271	0.286382	0.361592	0.481649	0.591085	0.521756	0.0406459	0.697352	up	--	--	--	ENSMUST00000150145(down);MSTRG.73945.3(up);MSTRG.4168.11(down);MSTRG.66853.2(down);MSTRG.94112.3(down);MSTRG.20574.3(up);MSTRG.28529.10(down);MSTRG.22615.1(down);ENSMUST00000181018(down);MSTRG.68315.2(down);MSTRG.38971.1(up);ENSMUST00000219423(down);MSTRG	ENSMUST00000150145(down);MSTRG.73945.3(up);MSTRG.4168.11(down);MSTRG.66853.2(down);MSTRG.94112.3(down);MSTRG.20574.3(up);MSTRG.28529.10(down);MSTRG.22615.1(down);ENSMUST00000181018(down);MSTRG.68315.2(down);MSTRG.38971.1(up);ENSMUST00000219423(down);MSTRG	--
Mus_musculus_newGene_24708	Mus_musculus_newGene_24708	128	82	122	264	222	191	0.280345	0.162244	0.187518	0.499898	0.297219	0.31647	0.0406872	0.79435	up	mmu-miR-1224-5p(down);mmu-miR-150-5p(down);mmu-miR-497b(up);mmu-miR-667-5p(down);mmu-miR-671-5p(down);mmu-miR-7000-3p(down);mmu-miR-744-5p(down);mmu-miR-760-3p(down);mmu-miR-760-5p(down);mmu-miR-877-3p(down);novel_miR_275(down);novel_miR_401(up);novel_miR	--	--	MSTRG.81853.1(up);MSTRG.59049.2(up);ENSMUST00000190974(up);MSTRG.87825.28(up);MSTRG.81383.1(up)	MSTRG.81853.1(up);MSTRG.59049.2(up);ENSMUST00000190974(up);MSTRG.87825.28(up);MSTRG.81383.1(up)	--
Mus_musculus_newGene_17954	Mus_musculus_newGene_17954	191	161	421	333	582	455	0.683196	0.52361	1.05268	1.02509	1.27722	1.22171	0.0409986	0.637613	up	novel_miR_550(down);novel_miR_605(down)	--	--	ENSMUST00000181018(down);ENSMUST00000181092(down);MSTRG.93136.3(down);ENSMUST00000217259(down);MSTRG.32123.2(down);MSTRG.78636.4(down);MSTRG.35592.1(down)	ENSMUST00000181018(down);ENSMUST00000181092(down);MSTRG.93136.3(down);ENSMUST00000217259(down);MSTRG.32123.2(down);MSTRG.78636.4(down);MSTRG.35592.1(down)	--
ENSMUSG00000019772	Vip	250	490	1069	227	541	457	2.59524	4.6013	7.77849	2.02709	3.42203	3.5796	0.0412982	-0.713908	down	mmu-miR-671-5p(down)	--	--	MSTRG.63946.4(down);ENSMUST00000182872(down);ENSMUST00000128815(down);MSTRG.11520.3(down);MSTRG.38348.1(down);MSTRG.61932.2(down)	MSTRG.63946.4(down);ENSMUST00000182872(down);ENSMUST00000128815(down);MSTRG.11520.3(down);MSTRG.38348.1(down);MSTRG.61932.2(down)	--
ENSMUSG00000030047	Arhgap25	69	75	142	112	192	259	0.295747	0.292906	0.513863	0.416097	0.506821	0.846131	0.0414264	0.776298	up	mmu-miR-339-5p(down);mmu-miR-760-3p(down);mmu-miR-877-3p(down);novel_miR_275(down);novel_miR_408(down);novel_miR_494(down)	--	--	MSTRG.24489.7(up);MSTRG.66486.4(up)	MSTRG.24489.7(up);MSTRG.66486.4(up)	--
ENSMUSG00000042489	Clspn	88	44	66	76	182	223	0.277033	0.125712	0.172509	0.205689	0.350779	0.560039	0.0417052	0.944103	up	mmu-miR-3070-5p(down);mmu-miR-3077-3p(down);mmu-miR-339-5p(down);mmu-miR-378a-5p(down);mmu-miR-874-3p(down);mmu-miR-877-3p(down)	--	--	MSTRG.39697.4(up)	MSTRG.39697.4(up)	--
ENSMUSG00000001166	Oas1c	76	89	155	70	55	79	0.570623	0.574604	0.752344	0.416192	0.231672	0.545488	0.0418691	-0.800722	down	mmu-miR-3070-5p(down)	--	--	ENSMUST00000199408(up);MSTRG.75172.7(up);ENSMUST00000181107(up)	ENSMUST00000199408(up);MSTRG.75172.7(up);ENSMUST00000181107(up)	--
Mus_musculus_newGene_45477	Mus_musculus_newGene_45477	1009	1247	1692	623	524	1632	7.04807	7.59308	7.9946	3.60561	2.14663	8.30736	0.042094	-0.695236	down	mmu-miR-877-3p(down);novel_miR_605(down)	--	--	MSTRG.12858.2(up);ENSMUST00000199408(up);MSTRG.78348.3(up)	MSTRG.12858.2(up);ENSMUST00000199408(up);MSTRG.78348.3(up)	--
Mus_musculus_newGene_42894	Mus_musculus_newGene_42894	0	82	0	0	560	507	0	0.192393	0	0	0.88978	0.99523	0.0423088	3.274	up	mmu-miR-297a-3p(up);mmu-miR-297b-3p(up);mmu-miR-297c-3p(up);mmu-miR-378d(up);mmu-miR-466a-3p(up);mmu-miR-466b-3p(up);mmu-miR-466c-3p(up);mmu-miR-466d-3p(up);mmu-miR-466e-3p(up);mmu-miR-466i-3p(up);mmu-miR-466m-3p(up);mmu-miR-466p-3p(up);mmu-miR-467d-3p(up	MSTRG.69938.7(up)	MSTRG.69938.7(up)	ENSMUST00000163996(up);MSTRG.39697.4(up);MSTRG.55397.2(up);MSTRG.56085.9(up);MSTRG.10030.6(up)	ENSMUST00000163996(up);MSTRG.39697.4(up);MSTRG.55397.2(up);MSTRG.56085.9(up);MSTRG.10030.6(up)	--
ENSMUSG00000048373	Fgfbp1	47	62	76	42	53	21	0.536805	0.401158	0.632899	0.440711	0.357135	0.109783	0.0425655	-0.888965	down	mmu-miR-7047-3p(down);novel_miR_573(down);novel_miR_692(down)	--	--	MSTRG.16648.4(down)	MSTRG.16648.4(down)	--
ENSMUSG00000055612	Cdca7	71	122	153	147	307	207	0.482852	0.719298	0.713376	0.844783	1.26035	1.02148	0.0425761	0.702533	up	mmu-miR-7031-5p(down);mmu-miR-760-3p(down);novel_miR_692(down)	--	--	MSTRG.73945.3(up);MSTRG.47541.4(down);MSTRG.95246.29(down);MSTRG.20574.3(up);MSTRG.22615.1(down);MSTRG.10030.6(up);MSTRG.37265.3(up)	MSTRG.73945.3(up);MSTRG.47541.4(down);MSTRG.95246.29(down);MSTRG.20574.3(up);MSTRG.22615.1(down);MSTRG.10030.6(up);MSTRG.37265.3(up)	--
Mus_musculus_newGene_6148	Mus_musculus_newGene_6148	35	113	22	76	260	169	0.87335	2.65335	0.379018	1.64654	4.36139	3.25368	0.0426796	1.18946	up	mmu-miR-5122(down)	--	--	--	--	--
Mus_musculus_newGene_53613	Mus_musculus_newGene_53613	936	747	1029	589	1200	418	0.964447	0.696309	0.742583	0.523504	0.754211	0.335411	0.0428606	-0.599669	down	mmu-miR-1249-3p(down);mmu-miR-297a-3p(up);mmu-miR-297b-3p(up);mmu-miR-297c-3p(up);mmu-miR-3072-3p(down);mmu-miR-339-5p(down);mmu-miR-466a-3p(up);mmu-miR-466b-3p(up);mmu-miR-466c-3p(up);mmu-miR-466d-3p(up);mmu-miR-466e-3p(up);mmu-miR-466i-3p(up);mmu-miR-46	--	--	ENSMUST00000199660(down)	ENSMUST00000199660(down)	--
Mus_musculus_newGene_6993	Mus_musculus_newGene_6993	41	65	89	26	60	43	0.275582	0.401297	0.428741	0.149562	0.250611	0.218696	0.043168	-0.822475	down	mmu-miR-3072-3p(down);mmu-miR-6986-5p(down);mmu-miR-7047-3p(down)	--	--	MSTRG.66853.1(down);MSTRG.65827.8(down);MSTRG.4065.9(down);MSTRG.59049.2(up);MSTRG.11520.3(down);MSTRG.38348.1(down);MSTRG.57853.2(down);MSTRG.80506.2(down);MSTRG.31151.13(down)	MSTRG.66853.1(down);MSTRG.65827.8(down);MSTRG.4065.9(down);MSTRG.59049.2(up);MSTRG.11520.3(down);MSTRG.38348.1(down);MSTRG.57853.2(down);MSTRG.80506.2(down);MSTRG.31151.13(down)	--
Mus_musculus_newGene_33449	Mus_musculus_newGene_33449	566	377	417	469	168	134	2.14755	1.37391	1.82265	2.75591	0.533072	0.679514	0.0448142	-1.00518	down	mmu-miR-339-5p(down);mmu-miR-378d(up);mmu-miR-7031-5p(down);novel_miR_385(up);novel_miR_427(up);novel_miR_516(up)	ENSMUST00000184014(down)	ENSMUST00000184014(down)	--	--	--
ENSMUSG00000016024	Lbp	82	60	110	103	212	195	0.55	0.344337	0.49123	0.554533	0.851642	0.933587	0.0451342	0.755514	up	mmu-miR-1224-5p(down);mmu-miR-25-5p(down);novel_miR_378(up)	MSTRG.52285.5(down)	MSTRG.52285.5(down)	ENSMUST00000163996(up);MSTRG.24489.7(up);MSTRG.94112.3(down);MSTRG.39697.4(up);MSTRG.55397.2(up);MSTRG.66486.4(up);MSTRG.56085.9(up);MSTRG.52610.1(down)	ENSMUST00000163996(up);MSTRG.24489.7(up);MSTRG.94112.3(down);MSTRG.39697.4(up);MSTRG.55397.2(up);MSTRG.66486.4(up);MSTRG.56085.9(up);MSTRG.52610.1(down)	--
Mus_musculus_newGene_25324	Mus_musculus_newGene_25324	267	164	349	511	494	402	0.634562	0.351741	0.581479	1.04688	0.717005	0.722237	0.0460269	0.646743	up	mmu-miR-21a-3p(down);mmu-miR-7000-3p(down);mmu-miR-7047-3p(down);mmu-miR-8114(down);novel_miR_417(up);novel_miR_467(down);novel_miR_550(down)	--	--	MSTRG.81853.1(up)	MSTRG.81853.1(up)	--
Mus_musculus_newGene_11322	Mus_musculus_newGene_11322	6043	6365	5228	13689	10678	6999	2.05731	2.39087	1.64626	5.07605	2.82793	2.34309	0.0460619	0.590526	up	mmu-miR-1224-5p(down);mmu-miR-150-3p(down);mmu-miR-297a-3p(up);mmu-miR-297b-3p(up);mmu-miR-297c-3p(up);mmu-miR-339-5p(down);mmu-miR-3470b(up);mmu-miR-466a-3p(up);mmu-miR-466b-3p(up);mmu-miR-466c-3p(up);mmu-miR-466d-3p(up);mmu-miR-466e-3p(up);mmu-miR-466i-	--	--	MSTRG.24880.16(up);MSTRG.86412.6(up);MSTRG.49725.21(up);MSTRG.10851.2(up);MSTRG.20604.15(up);MSTRG.16211.4(up);MSTRG.81853.1(up);MSTRG.51116.3(up);ENSMUST00000190974(up)	MSTRG.24880.16(up);MSTRG.86412.6(up);MSTRG.49725.21(up);MSTRG.10851.2(up);MSTRG.20604.15(up);MSTRG.16211.4(up);MSTRG.81853.1(up);MSTRG.51116.3(up);ENSMUST00000190974(up)	--
Mus_musculus_newGene_5528	Mus_musculus_newGene_5528	422	392	692	284	626	270	1.96354	1.84593	2.5219	1.23165	2.05455	1.13161	0.0462493	-0.606957	down	mmu-miR-292a-3p(up);mmu-miR-298-3p(up);mmu-miR-92b-5p(down);novel_miR_467(down);novel_miR_494(down);novel_miR_573(down);novel_miR_608(down);novel_miR_62(down)	--	--	--	--	--
ENSMUSG00000070687	Htr1d	0	215	347	82	36	13	0	1.06179	1.34057	0.460895	0.119495	0.052135	0.0463697	-2.03209	down	mmu-miR-671-5p(down);mmu-miR-7031-5p(down)	--	--	MSTRG.20536.23(down);MSTRG.66853.1(down);ENSMUST00000207061(down);MSTRG.61932.2(down)	MSTRG.20536.23(down);MSTRG.66853.1(down);ENSMUST00000207061(down);MSTRG.61932.2(down)	--
ENSMUSG00000028036	Ptgfr	96	170	169	88	110	111	0.2355	0.432187	0.29362	0.196121	0.161252	0.208853	0.046453	-0.70741	down	mmu-miR-877-3p(down);novel_miR_692(down)	--	--	ENSMUST00000150145(down);MSTRG.82611.13(down);MSTRG.63891.3(down);MSTRG.15875.7(down);ENSMUST00000185568(down);MSTRG.69113.9(down);ENSMUST00000181485(down);MSTRG.21395.14(down);MSTRG.20617.2(down);MSTRG.73933.2(down);ENSMUST00000181214(down)	ENSMUST00000150145(down);MSTRG.82611.13(down);MSTRG.63891.3(down);MSTRG.15875.7(down);ENSMUST00000185568(down);MSTRG.69113.9(down);ENSMUST00000181485(down);MSTRG.21395.14(down);MSTRG.20617.2(down);MSTRG.73933.2(down);ENSMUST00000181214(down)	--
Mus_musculus_newGene_49839	Mus_musculus_newGene_49839	206	242	529	233	239	211	1.02749	1.13136	1.81929	0.988233	0.752571	0.826228	0.0466068	-0.650003	down	mmu-miR-3072-3p(down);mmu-miR-877-3p(down);novel_miR_290(down);novel_miR_408(down)	--	--	ENSMUST00000231355(down);MSTRG.63946.4(down);ENSMUST00000182872(down);ENSMUST00000184014(down);MSTRG.20536.23(down);MSTRG.52285.5(down);MSTRG.22842.1(down);ENSMUST00000128815(down);ENSMUST00000181921(down);ENSMUST00000139014(down);MSTRG.16807.34(down);ENS	ENSMUST00000231355(down);MSTRG.63946.4(down);ENSMUST00000182872(down);ENSMUST00000184014(down);MSTRG.20536.23(down);MSTRG.52285.5(down);MSTRG.22842.1(down);ENSMUST00000128815(down);ENSMUST00000181921(down);ENSMUST00000139014(down);MSTRG.16807.34(down);ENS	--
Mus_musculus_newGene_2712	Mus_musculus_newGene_2712	62	59	41	198	95	86	0.177575	0.153089	0.080629	0.488587	0.165606	0.185794	0.0475469	1.00425	up	mmu-miR-1306-5p(down);mmu-miR-339-5p(down);mmu-miR-671-5p(down);novel_miR_401(up);novel_miR_417(up)	--	--	MSTRG.86412.6(up);MSTRG.49725.21(up);MSTRG.10851.2(up);MSTRG.20604.15(up);MSTRG.81853.1(up);MSTRG.51116.3(up);ENSMUST00000190974(up)	MSTRG.86412.6(up);MSTRG.49725.21(up);MSTRG.10851.2(up);MSTRG.20604.15(up);MSTRG.81853.1(up);MSTRG.51116.3(up);ENSMUST00000190974(up)	--
ENSMUSG00000106447	Gm42957	61	63	105	210	142	100	0.263443	0.249208	0.322353	0.791288	0.377575	0.330424	0.048779	0.836131	up	mmu-miR-128-2-5p(down);mmu-miR-760-3p(down);mmu-miR-935(down);novel_miR_427(up);novel_miR_516(up)	--	--	MSTRG.86412.6(up);MSTRG.49725.21(up);MSTRG.10851.2(up);MSTRG.20604.15(up);MSTRG.16211.4(up);MSTRG.81853.1(up);MSTRG.51116.3(up);MSTRG.46540.2(up)	MSTRG.86412.6(up);MSTRG.49725.21(up);MSTRG.10851.2(up);MSTRG.20604.15(up);MSTRG.16211.4(up);MSTRG.81853.1(up);MSTRG.51116.3(up);MSTRG.46540.2(up)	--
ENSMUSG00000024136	Dnase1l2	118	97	114	226	270	160	1.00645	0.795058	0.732519	1.77461	1.45104	1.05588	0.0488263	0.731842	up	mmu-miR-667-5p(down);mmu-miR-744-5p(down)	--	--	MSTRG.24880.16(up);MSTRG.11196.1(up);ENSMUST00000232257(up);MSTRG.68633.4(up);MSTRG.90944.1(up);MSTRG.81853.1(up);MSTRG.55397.10(up);MSTRG.46540.2(up);MSTRG.78348.3(up);MSTRG.7298.21(up)	MSTRG.24880.16(up);MSTRG.11196.1(up);ENSMUST00000232257(up);MSTRG.68633.4(up);MSTRG.90944.1(up);MSTRG.81853.1(up);MSTRG.55397.10(up);MSTRG.46540.2(up);MSTRG.78348.3(up);MSTRG.7298.21(up)	--
