# Supplementary material for: Transcriptomic Analysis of Long Non-coding RNA-MicroRNA-mRNA Interactions in the Nucleus Accumbens Related to Morphine Addiction in Mice
Source: Front Psychiatry. 2022 Jun 2;13:915398. doi: 10.3389/fpsyt.2022.915398 (PMC9201067; doi:10.3389/fpsyt.2022.915398)
Supplement: Supplementary file 5 [file Table_4_v1.XLS]

## Sheet: Table_4_v1
The detailed information of DEmiRNAs
#ID	NS1_Count	NS2_Count	NS3_Count	MOR1_Count	MOR2_Count	MOR3_Count	NS1_TPM	NS2_TPM	NS3_TPM	MOR1_TPM	MOR2_TPM	MOR3_TPM	Pvalue	FDR	log2FC	regulated
novel_miR_153	2	0	0	684	1334	2909	0.614748	0	0	71.5506	178.5	357.58	3.55e-19	7.44e-16	10.5482	up
mmu-miR-3963	0	0	1	185	156	281	0	0	0.171679	19.3521	20.8741	34.5411	1.73e-16	1.81e-13	8.46457	up
novel_miR_358	0	0	1	141	87	171	0	0	0.171679	14.7495	11.6413	21.0197	2.26e-14	1.58e-11	7.8093	up
mmu-miR-6412	0	0	0	90	96	119	0	0	0	9.41455	12.8456	14.6277	2.33e-13	1.22e-10	9.47735	up
novel_miR_544	0	0	0	59	101	156	0	0	0	6.17176	13.5146	19.1758	3.34e-13	1.4e-10	9.54587	up
mmu-miR-291a-3p	0	0	0	59	49	41	0	0	0	6.17176	6.55659	5.0398	2.68e-10	9.35e-08	8.43324	up
novel_miR_563	0	2	3	90	63	138	0	0.360256	0.515036	9.41455	8.4299	16.9632	8.2e-10	2.45e-07	5.36636	up
novel_miR_487	18	20	40	462	419	981	5.53273	3.60256	6.86715	48.328	56.0656	120.586	1.55e-09	3.32e-07	4.15967	up
novel_miR_353	18	20	40	462	419	981	5.53273	3.60256	6.86715	48.328	56.0656	120.586	1.55e-09	3.32e-07	4.15967	up
novel_miR_647	12	9	27	320	286	580	3.68849	1.62115	4.63532	33.474	38.2691	71.2947	1.69e-09	3.32e-07	4.21694	up
novel_miR_27	17	11	41	426	457	969	5.22536	1.98141	7.03883	44.5622	61.1503	119.111	1.74e-09	3.32e-07	4.36389	up
novel_miR_410	0	0	0	42	20	46	0	0	0	4.39346	2.67616	5.65441	2.46e-09	4.29e-07	7.94436	up
novel_miR_381	171	147	345	3170	3358	6865	52.5609	26.4788	59.2291	331.602	449.327	843.859	5.36e-09	8.64e-07	3.92851	up
novel_miR_464	0	0	0	19	34	72	0	0	0	1.98752	4.54947	8.85038	7.09e-09	1.06e-06	8.20579	up
novel_miR_278	0	0	0	20	23	84	0	0	0	2.09212	3.07758	10.3254	2.13e-08	2.98e-06	8.21042	up
novel_miR_676	0	0	0	19	19	48	0	0	0	1.98752	2.54235	5.90025	7.01e-08	9.18e-06	7.64841	up
mmu-miR-22-3p	9438	60644	24547	3638	2905	3172	2901	10923.7	4214.2	380.557	388.712	389.908	2.56e-07	3.13e-05	-3.76165	down
novel_miR_363	0	0	0	14	17	32	0	0	0	1.46449	2.27474	3.9335	2.69e-07	3.13e-05	7.21017	up
novel_miR_106	1	0	0	24	26	52	0.307374	0	0	2.51055	3.47901	6.39194	3.37e-07	3.72e-05	5.80042	up
mmu-miR-148a-3p	14803	96252	21747	983797	925443	999110	4550.06	17337.7	3733.5	102911	123832	122813	5.12e-07	5.36e-05	3.93848	up
novel_miR_415	2	0	0	37	27	86	0.614748	0	0	3.87043	3.61282	10.5713	5.37e-07	5.36e-05	5.48197	up
novel_miR_138	0	0	0	12	15	37	0	0	0	1.25527	2.00712	4.54811	6.35e-07	6.04e-05	7.23152	up
novel_miR_91	4	2	1	49	48	159	1.2295	0.360256	0.171679	5.1257	6.42278	19.5446	7.63e-07	6.49e-05	4.57347	up
novel_miR_26	0	0	0	14	14	23	0	0	0	1.46449	1.87331	2.82721	7.7e-07	6.49e-05	6.90087	up
mmu-miR-3081-3p	9	35	22	459	214	320	2.76637	6.30448	3.77693	48.0142	28.6349	39.335	7.74e-07	6.49e-05	3.41331	up
novel_miR_367	261	231	283	2260	2428	5069	80.2246	41.6096	48.5851	236.41	324.886	623.091	1.27e-06	9.64e-05	3.14909	up
mmu-miR-5100	6	1	3	59	70	145	1.84424	0.180128	0.515036	6.17176	9.36656	17.8237	1.29e-06	9.64e-05	4.20353	up
mmu-miR-3970	1	12	5	100	109	161	0.307374	2.16154	0.858393	10.4606	14.5851	19.7904	1.29e-06	9.64e-05	3.8914	up
novel_miR_477	0	1	3	44	19	47	0	0.180128	0.515036	4.60267	2.54235	5.77733	1.47e-06	0.000106324	4.26107	up
mmu-miR-29b-2-5p	301	336	660	107	66	64	92.5196	60.523	113.308	11.1929	8.83133	7.86701	2.08e-06	0.000145324	-2.87981	down
novel_miR_100	0	0	0	9	15	31	0	0	0	0.941455	2.00712	3.81058	2.18e-06	0.000147133	7.02426	up
mmu-miR-744-5p	23909	7966	46766	4097	3693	3662	7349	1434.9	8028.73	428.571	494.153	450.14	2.29e-06	0.000150024	-3.17351	down
mmu-miR-341-5p	3	11	25	149	140	196	0.922122	1.98141	4.29197	15.5863	18.7331	24.0927	3.88e-06	0.000246066	3.30667	up
mmu-miR-497b	2	8	7	78	71	75	0.614748	1.44102	1.20175	8.15928	9.50037	9.21915	4.02e-06	0.000247653	3.26761	up
novel_miR_694	0	0	1	16	11	34	0	0	0.171679	1.6737	1.47189	4.17935	4.87e-06	0.000291366	5.12076	up
novel_miR_370	0	0	0	6	18	31	0	0	0	0.627637	2.40854	3.81058	5.3e-06	0.000308161	7.04181	up
mmu-miR-330-3p	16455	7678	28667	3698	3300	2937	5057.84	1383.02	4921.51	386.834	441.566	361.022	6.02e-06	0.000341069	-2.83115	down
mmu-miR-7689-3p	3	6	11	66	75	78	0.922122	1.08077	1.88847	6.90401	10.0356	9.58791	7.46e-06	0.000411164	3.05292	up
novel_miR_58	1	0	2	55	28	15	0.307374	0	0.343357	5.75334	3.74662	1.84383	9.22e-06	0.000495531	4.43196	up
mmu-miR-467a-5p	137	161	221	1487	1300	1500	42.1102	29.0006	37.941	155.549	173.95	184.383	1.03e-05	0.00053158	2.58696	up
mmu-miR-467b-5p	137	161	221	1487	1300	1500	42.1102	29.0006	37.941	155.549	173.95	184.383	1.05e-05	0.00053158	2.58696	up
mmu-miR-3962	0	0	0	13	11	12	0	0	0	1.35988	1.47189	1.47506	1.07e-05	0.00053158	6.39688	up
novel_miR_240	4	0	6	41	48	88	1.2295	0	1.03007	4.28885	6.42278	10.8171	1.31e-05	0.000637092	3.68455	up
novel_miR_534	2	0	1	21	23	38	0.614748	0	0.171679	2.19673	3.07758	4.67103	1.49e-05	0.000707772	4.15622	up
mmu-let-7k	0	2	2	30	21	32	0	0.360256	0.343357	3.13818	2.80997	3.9335	1.59e-05	0.000741508	3.84025	up
mmu-miR-24-2-5p	150	454	197	3192	2308	2748	46.1061	81.7781	33.8207	333.903	308.829	337.79	1.67e-05	0.00076081	2.84254	up
mmu-miR-1947-5p	50	36	97	392	527	587	15.3687	6.48461	16.6528	41.0056	70.5168	72.1552	2.26e-05	0.00100786	2.64573	up
mmu-miR-215-5p	5	18	4	132	129	108	1.53687	3.2423	0.686715	13.808	17.2612	13.2756	2.31e-05	0.00100786	3.23317	up
novel_miR_256	0	0	0	20	7	10	0	0	0	2.09212	0.936656	1.22922	2.42e-05	0.00103262	6.39406	up
novel_miR_558	2	2	5	38	22	65	0.614748	0.360256	0.858393	3.97503	2.94378	7.98993	2.6e-05	0.00108781	3.31563	up
novel_miR_427	1	9	2	33	78	127	0.307374	1.62115	0.343357	3.452	10.437	15.6111	2.75e-05	0.00112972	3.81613	up
mmu-miR-292a-5p	5	0	11	83	75	63	1.53687	0	1.88847	8.68231	10.0356	7.74408	2.83e-05	0.00113878	3.38161	up
mmu-miR-704	126	26	107	732	1056	1387	38.7291	4.68333	18.3696	76.5717	141.301	170.493	2.97e-05	0.00117328	3.09731	up
novel_miR_684	0	3	0	19	21	54	0	0.540384	0	1.98752	2.80997	6.63779	3.38e-05	0.0013119	4.34694	up
novel_miR_454	0	0	0	7	9	21	0	0	0	0.732243	1.20427	2.58136	3.65e-05	0.00138991	6.4484	up
mmu-miR-301b-5p	3	2	0	26	40	41	0.922122	0.360256	0	2.71976	5.35232	5.0398	4.03e-05	0.00150581	3.80611	up
novel_miR_203	440	200	576	75	103	95	135.245	36.0256	98.8869	7.84546	13.7822	11.6776	5.57e-05	0.00204558	-2.60134	down
novel_miR_459	0	0	0	7	12	12	0	0	0	0.732243	1.6057	1.47506	6e-05	0.0021686	6.2131	up
mmu-miR-339-5p	432	635	980	283	115	111	132.786	114.381	168.245	29.6035	15.3879	13.6443	6.32e-05	0.00224449	-2.47024	down
novel_miR_446	0	0	0	11	6	12	0	0	0	1.15067	0.802848	1.47506	8.09e-05	0.00280299	6.07199	up
mmu-miR-126a-3p	9372	34055	15056	210389	151174	125941	2880.71	6134.26	2584.79	22008	20228.3	15480.9	8.16e-05	0.00280299	2.55179	up
mmu-miR-433-5p	136	424	521	107	59	95	41.8029	76.3742	89.4446	11.1929	7.89467	11.6776	9.73e-05	0.00320263	-2.4542	down
mmu-miR-24-1-5p	76	133	103	859	660	677	23.3604	23.957	17.6829	89.8567	88.3133	83.2182	9.76e-05	0.00320263	2.31405	up
novel_miR_306	74	82	68	497	436	815	22.7457	14.7705	11.6742	51.9893	58.3403	100.181	9.78e-05	0.00320263	2.42873	up
mmu-miR-467c-3p	0	0	0	10	5	16	0	0	0	1.04606	0.66904	1.96675	0.000108875	0.00350913	6.16604	up
novel_miR_48	33	38	55	308	257	268	10.1433	6.84486	9.44233	32.2187	34.3887	32.9431	0.00011143	0.00352786	2.26701	up
novel_miR_109	0	0	0	9	5	18	0	0	0	0.941455	0.66904	2.2126	0.000112824	0.00352786	6.2154	up
novel_miR_599	0	3	0	20	18	22	0	0.540384	0	2.09212	2.40854	2.70428	0.000115741	0.00356583	3.7052	up
mmu-miR-5122	15	2	21	1	0	0	4.61061	0.360256	3.60525	0.104606	0	0	0.000122736	0.00372656	-5.21353	down
mmu-miR-1249-3p	5343	717	7104	1035	701	664	1642.3	129.152	1219.61	108.267	93.7994	81.6202	0.000140083	0.00419247	-2.93132	down
mmu-miR-378d	110	226	404	1777	1251	1674	33.8111	40.7089	69.3582	185.885	167.394	205.771	0.000145749	0.00430062	2.29477	up
mmu-miR-467c-5p	57	62	76	383	379	531	17.5203	11.1679	13.0476	40.0642	50.7132	65.2716	0.000151431	0.00440622	2.25015	up
mmu-miR-99a-5p	137203	128860	251496	1065497	950373	997494	42172.6	23211.3	43176.5	111458	127168	122614	0.00015525	0.00445546	2.11125	up
novel_miR_324	0	2	1	15	12	33	0	0.360256	0.171679	1.56909	1.6057	4.05643	0.000185069	0.00518569	3.73838	up
novel_miR_250	0	0	0	6	6	18	0	0	0	0.627637	0.802848	2.2126	0.000185645	0.00518569	6.1411	up
novel_miR_516	2	3	2	15	31	51	0.614748	0.540384	0.343357	1.56909	4.14805	6.26902	0.000190727	0.00525754	3.28045	up
novel_miR_148	0	0	0	5	10	11	0	0	0	0.523031	1.33808	1.35214	0.000239855	0.00652591	5.96638	up
novel_miR_570	0	0	0	8	6	11	0	0	0	0.836849	0.802848	1.35214	0.000254091	0.00682463	5.87348	up
mmu-miR-467e-3p	0	2	1	19	10	23	0	0.360256	0.171679	1.98752	1.33808	2.82721	0.000276652	0.00733653	3.51642	up
novel_miR_202	0	1	0	3	16	24	0	0.180128	0	0.313818	2.14093	2.95013	0.000286032	0.00749047	4.62394	up
novel_miR_636	0	0	0	6	7	10	0	0	0	0.627637	0.936656	1.22922	0.000344957	0.00892203	5.7712	up
novel_miR_578	0	0	0	4	5	22	0	0	0	0.418425	0.66904	2.70428	0.000396411	0.0101278	6.19084	up
novel_miR_597	660	307	1178	3733	3441	7134	202.867	55.2993	202.237	390.495	460.433	876.925	0.000423299	0.0106845	2.31917	up
novel_miR_308	0	0	5	16	16	36	0	0	0.858393	1.6737	2.14093	4.42519	0.000467177	0.0116516	3.37885	up
mmu-miR-466g	3	8	3	54	25	52	0.922122	1.44102	0.515036	5.64873	3.3452	6.39194	0.000481802	0.011875	2.66431	up
mmu-miR-200a-5p	5	17	3	231	35	65	1.53687	3.06217	0.515036	24.164	4.68328	7.98993	0.000626454	0.0152607	3.06363	up
novel_miR_432	0	0	0	5	6	11	0	0	0	0.523031	0.802848	1.35214	0.000655782	0.0153903	5.70798	up
mmu-miR-146a-5p	2077	1951	1998	14074	9263	11205	638.416	351.43	343.014	1472.23	1239.46	1377.34	0.000657627	0.0153903	1.97254	up
mmu-miR-669a-3p	2	6	2	35	23	38	0.614748	1.08077	0.343357	3.66122	3.07758	4.67103	0.000668117	0.0153903	2.71296	up
mmu-miR-669o-3p	2	6	2	35	23	38	0.614748	1.08077	0.343357	3.66122	3.07758	4.67103	0.000671537	0.0153903	2.71293	up
mmu-miR-294-3p	1	0	1	10	13	15	0.307374	0	0.171679	1.04606	1.7395	1.84383	0.000678563	0.0153903	3.6145	up
novel_miR_266	9	6	43	2	4	0	2.76637	1.08077	7.38218	0.209212	0.535232	0	0.000678881	0.0153903	-3.43687	down
mmu-miR-411-5p	28493	137046	60036	30204	19998	16514	8758.01	24685.8	10306.9	3159.52	2675.89	2029.93	0.000683196	0.0153903	-2.25428	down
novel_miR_339	1	1	0	8	11	23	0.307374	0.180128	0	0.836849	1.47189	2.82721	0.000751764	0.0167547	3.70693	up
novel_miR_253	0	0	0	4	10	8	0	0	0	0.418425	1.33808	0.983376	0.00081622	0.0179998	5.74032	up
novel_miR_485	4	5	4	33	27	39	1.2295	0.90064	0.686715	3.452	3.61282	4.79396	0.000880755	0.0192207	2.40643	up
mmu-miR-125b-5p	56227	27845	106158	26360	20044	17159	17282.7	5015.66	18225.1	2757.42	2682.05	2109.22	0.000931364	0.0201155	-1.99973	down
novel_miR_426	0	0	0	4	8	8	0	0	0	0.418425	1.07046	0.983376	0.00100242	0.0214294	5.59435	up
novel_miR_334	0	0	0	8	4	8	0	0	0	0.836849	0.535232	0.983376	0.00101802	0.021543	5.54317	up
mmu-miR-128-2-5p	599	107	490	88	112	128	184.117	19.2737	84.1226	9.20534	14.9865	15.734	0.00108662	0.0227647	-2.39604	down
novel_miR_160	2	2	8	31	24	29	0.614748	0.360256	1.37343	3.24279	3.21139	3.56474	0.00116942	0.0240234	2.39254	up
novel_miR_679	2	2	8	31	24	29	0.614748	0.360256	1.37343	3.24279	3.21139	3.56474	0.00116964	0.0240234	2.39254	up
novel_miR_108	0	0	0	3	5	16	0	0	0	0.313818	0.66904	1.96675	0.00120016	0.024411	5.83527	up
novel_miR_420	0	0	0	6	6	7	0	0	0	0.627637	0.802848	0.860454	0.00123325	0.024707	5.49602	up
novel_miR_482	0	0	0	5	5	10	0	0	0	0.523031	0.66904	1.22922	0.00124753	0.024707	5.5672	up
novel_miR_580	0	1	1	6	9	18	0	0.180128	0.171679	0.627637	1.20427	2.2126	0.00125009	0.024707	3.43778	up
mmu-miR-293-5p	0	2	0	11	19	9	0	0.360256	0	1.15067	2.54235	1.1063	0.00132466	0.0259361	3.64948	up
mmu-miR-34b-5p	4	116	29	499	342	685	1.2295	20.8948	4.97868	52.1985	45.7623	84.2016	0.00142365	0.0271305	2.86499	up
mmu-miR-7043-3p	23	9	5	131	119	81	7.0696	1.62115	0.858393	13.7034	15.9232	9.95668	0.00142889	0.0271305	2.49585	up
mmu-miR-1839-3p	160	204	244	909	950	1116	49.1798	36.7461	41.8896	95.087	127.118	137.181	0.00143268	0.0271305	1.83093	up
mmu-miR-181a-5p	40720	36782	77767	29713	15605	15372	12516.3	6625.47	13350.9	3108.16	2088.07	1889.56	0.00145286	0.0271305	-1.81151	down
mmu-miR-344d-3-5p	83	88	98	402	444	522	25.512	15.8513	16.8245	42.0517	59.4108	64.1653	0.00145909	0.0271305	1.85776	up
mmu-miR-17-3p	11	27	42	10	4	7	3.38111	4.86345	7.2105	1.04606	0.535232	0.860454	0.00146336	0.0271305	-2.31215	down
novel_miR_75	2	1	3	10	18	29	0.614748	0.180128	0.515036	1.04606	2.40854	3.56474	0.00149091	0.0273988	2.76392	up
novel_miR_315	0	1	0	2	15	15	0	0.180128	0	0.209212	2.00712	1.84383	0.00151249	0.0275537	4.2164	up
mmu-miR-150-5p	4504	1359	5373	1612	1037	1199	1384.41	244.794	922.43	168.625	138.759	147.383	0.00171668	0.0310039	-2.05025	down
mmu-miR-28a-5p	145	371	310	154	65	85	44.5692	66.8275	53.2204	16.1093	8.69752	10.4484	0.00183468	0.0328517	-1.93222	down
novel_miR_49	0	0	0	7	3	9	0	0	0	0.732243	0.401424	1.1063	0.00185795	0.0329177	5.46803	up
mmu-miR-485-5p	9167	3088	14278	2682	3071	3152	2817.7	556.235	2451.23	280.554	410.924	387.45	0.00187873	0.0329177	-1.99767	down
novel_miR_417	13	7	18	109	57	59	3.99586	1.2609	3.09022	11.4021	7.62706	7.2524	0.0018855	0.0329177	2.06666	up
novel_miR_470	0	0	3	13	13	9	0	0	0.515036	1.35988	1.7395	1.1063	0.00193014	0.0334185	3.06109	up
novel_miR_428	6	5	13	0	0	3	1.84424	0.90064	2.23182	0	0	0.368766	0.00210199	0.0360957	-3.24004	down
mmu-miR-3076-3p	33	11	19	10	2	3	10.1433	1.98141	3.26189	1.04606	0.267616	0.368766	0.00214973	0.0365567	-2.68053	down
novel_miR_537	0	0	0	2	10	8	0	0	0	0.209212	1.33808	0.983376	0.00216374	0.0365567	5.62435	up
mmu-miR-5617-3p	4	2	9	0	0	0	1.2295	0.360256	1.54511	0	0	0	0.00231493	0.0387982	-5.54751	down
mmu-miR-466i-3p	5	1	4	25	27	28	1.53687	0.180128	0.686715	2.61515	3.61282	3.44182	0.00235911	0.0392248	2.47919	up
mmu-miR-297a-3p	2	7	3	33	25	28	0.614748	1.2609	0.515036	3.452	3.3452	3.44182	0.00240807	0.0393853	2.32087	up
mmu-miR-98-3p	2	10	0	33	36	50	0.614748	1.80128	0	3.452	4.81709	6.1461	0.00245022	0.0393853	2.72782	up
mmu-miR-297c-3p	2	7	3	33	25	28	0.614748	1.2609	0.515036	3.452	3.3452	3.44182	0.0024548	0.0393853	2.3208	up
mmu-miR-297b-3p	2	7	3	33	25	28	0.614748	1.2609	0.515036	3.452	3.3452	3.44182	0.00247644	0.0393853	2.32077	up
mmu-miR-320-3p	6778	4398	9595	3420	2611	2528	2083.38	792.203	1647.26	357.753	349.373	310.747	0.00248025	0.0393853	-1.75267	down
mmu-miR-700-5p	510	601	1299	375	282	288	156.761	108.257	223.011	39.2273	37.7339	35.4015	0.00248155	0.0393853	-1.7457	down
mmu-miR-7019-3p	14	10	33	4	5	6	4.30324	1.80128	5.6654	0.418425	0.66904	0.737532	0.00251026	0.0395412	-2.27558	down
novel_miR_116	0	0	1	5	7	11	0	0	0.171679	0.523031	0.936656	1.35214	0.00258579	0.0404272	3.75803	up
mmu-miR-30e-3p	2368	3200	3186	14058	11785	13781	727.862	576.409	546.968	1470.55	1576.93	1693.99	0.00261795	0.0406268	1.68709	up
novel_miR_183	0	0	0	6	4	6	0	0	0	0.627637	0.535232	0.737532	0.00268707	0.0413928	5.23905	up
mmu-miR-298-3p	0	8	3	35	40	21	0	1.44102	0.515036	3.66122	5.35232	2.58136	0.00275289	0.0419061	2.66129	up
novel_miR_533	0	0	0	3	5	10	0	0	0	0.313818	0.66904	1.22922	0.0027604	0.0419061	5.4327	up
mmu-miR-1251-5p	0	38	22	177	140	218	0	6.84486	3.77693	18.5153	18.7331	26.797	0.00287306	0.0433026	2.74927	up
mmu-miR-295-3p	0	1	0	7	8	12	0	0.180128	0	0.732243	1.07046	1.47506	0.00332968	0.0498263	3.92558	up
novel_miR_71	2	5	6	28	26	23	0.614748	0.90064	1.03007	2.92897	3.47901	2.82721	0.00337459	0.0499322	2.11604	up
mmu-miR-429-3p	3	27	6	277	37	60	0.922122	4.86345	1.03007	28.9759	4.9509	7.37532	0.00338442	0.0499322	2.75482	up
novel_miR_17	0	0	0	3	5	9	0	0	0	0.313818	0.66904	1.1063	0.0035196	0.0513676	5.35307	up
mmu-miR-3068-3p	12	63	16	285	123	203	3.68849	11.3481	2.74686	29.8128	16.4584	24.9532	0.00353076	0.0513676	2.18538	up
mmu-miR-350-5p	107	49	154	54	36	18	32.889	8.82627	26.4385	5.64873	4.81709	2.2126	0.00366553	0.0529605	-1.99034	down
mmu-miR-191-5p	25954	33145	58614	21201	14890	16284	7977.58	5970.34	10062.8	2217.76	1992.4	2001.66	0.00373975	0.0534065	-1.59056	down
mmu-miR-222-5p	328	540	670	262	174	238	100.819	97.2691	115.025	27.4068	23.2826	29.2554	0.00378098	0.0534065	-1.64083	down
mmu-miR-7000-3p	8	0	11	0	0	0	2.45899	0	1.88847	0	0	0	0.00378646	0.0534065	-5.92759	down
mmu-miR-1983	513	936	1035	5269	3080	2768	157.683	168.6	177.687	551.17	412.129	340.248	0.00379836	0.0534065	1.69482	up
mmu-miR-493-5p	27	95	46	520	193	231	8.2991	17.1122	7.89722	54.3952	25.8249	28.395	0.00391955	0.0547342	1.9475	up
novel_miR_121	28	3	18	6	2	2	8.60647	0.540384	3.09022	0.627637	0.267616	0.245844	0.00394505	0.0547342	-2.85482	down
novel_miR_508	2	3	7	15	21	38	0.614748	0.540384	1.20175	1.56909	2.80997	4.67103	0.00397331	0.0547637	2.216	up
mmu-miR-6966-3p	7	9	18	44	59	58	2.15162	1.62115	3.09022	4.60267	7.89467	7.12947	0.00402323	0.0550504	1.85136	up
mmu-miR-669f-3p	7	11	0	76	30	59	2.15162	1.98141	0	7.95007	4.01424	7.2524	0.00405154	0.0550504	2.51056	up
mmu-miR-6915-3p	7	4	8	0	1	1	2.15162	0.720512	1.37343	0	0.133808	0.122922	0.00407294	0.0550504	-3.45732	down
mmu-miR-122-5p	62	58	634	79	51	44	19.0572	10.4474	108.844	8.26389	6.82421	5.40857	0.00414145	0.0555426	-2.31225	down
novel_miR_550	26	3	18	2	4	3	7.99172	0.540384	3.09022	0.209212	0.535232	0.368766	0.00416238	0.0555426	-2.86434	down
mmu-miR-3072-3p	242	98	359	102	75	98	74.3845	17.6525	61.6326	10.6698	10.0356	12.0464	0.00421813	0.0559303	-1.80373	down
novel_miR_592	0	0	0	3	5	8	0	0	0	0.313818	0.66904	0.983376	0.00430855	0.0566017	5.26857	up
mmu-miR-32-3p	0	6	0	26	13	30	0	1.08077	0	2.71976	1.7395	3.68766	0.00434057	0.0566017	2.91894	up
novel_miR_243	5	4	10	0	1	1	1.53687	0.720512	1.71679	0	0.133808	0.122922	0.00434982	0.0566017	-3.4016	down
novel_miR_128	0	0	3	5	15	14	0	0	0.515036	0.523031	2.00712	1.72091	0.00448296	0.0576987	3.07981	up
mmu-miR-344c-3p	41	330	84	1124	899	843	12.6023	59.4422	14.421	117.577	120.293	103.623	0.00448921	0.0576987	2.14748	up
novel_miR_189	0	0	0	6	3	6	0	0	0	0.627637	0.401424	0.737532	0.00452475	0.0578009	5.13917	up
novel_miR_469	0	0	0	4	2	13	0	0	0	0.418425	0.267616	1.59799	0.00456457	0.0579562	5.47759	up
mmu-miR-486a-3p	60	35	67	26	22	17	18.4424	6.30448	11.5025	2.71976	2.94378	2.08967	0.00466977	0.0589347	-1.81165	down
mmu-miR-935	484	160	850	188	153	216	148.769	28.8205	145.927	19.666	20.4726	26.5511	0.0047236	0.0592572	-1.84312	down
novel_miR_692	7	6	9	1	0	3	2.15162	1.08077	1.54511	0.104606	0	0.368766	0.00475274	0.0592678	-2.8209	down
novel_miR_549	11	3	6	0	1	1	3.38111	0.540384	1.03007	0	0.133808	0.122922	0.0048455	0.060067	-3.61603	down
mmu-miR-30c-1-3p	115	255	261	129	66	77	35.348	45.9326	44.8081	13.4942	8.83133	9.46499	0.00491069	0.0603726	-1.67833	down
mmu-miR-129-5p	114003	39176	159078	39188	41183	46797	35041.6	7056.69	27310.3	4099.31	5510.62	5752.38	0.00492779	0.0603726	-1.74444	down
mmu-miR-667-3p	3520	743	4457	1143	1035	977	1081.96	133.835	765.172	119.565	138.491	120.095	0.00502264	0.061177	-1.93617	down
novel_miR_319	1	0	0	7	8	9	0.307374	0	0	0.732243	1.07046	1.1063	0.00511726	0.0616605	3.73383	up
novel_miR_67	0	2	3	10	13	13	0	0.360256	0.515036	1.04606	1.7395	1.59799	0.00513643	0.0616605	2.39319	up
mmu-miR-206-3p	438	123	155	71	91	108	134.63	22.1557	26.6102	7.42704	12.1765	13.2756	0.00517658	0.0616605	-2.05102	down
novel_miR_429	0	0	0	2	5	10	0	0	0	0.209212	0.66904	1.22922	0.00518007	0.0616605	5.36113	up
mmu-miR-329-5p	1354	2414	2330	12710	6403	7394	416.184	434.829	400.011	1329.54	856.773	908.885	0.00524472	0.0618619	1.62296	up
novel_miR_505	0	0	0	3	3	12	0	0	0	0.313818	0.401424	1.47506	0.00525604	0.0618619	5.41653	up
mmu-miR-3473g	12	4	15	2	2	3	3.68849	0.720512	2.57518	0.209212	0.267616	0.368766	0.00532769	0.0623548	-2.54287	down
mmu-miR-7080-3p	78	11	142	18	15	30	23.9752	1.98141	24.3784	1.88291	2.00712	3.68766	0.00543144	0.0632159	-2.27102	down
novel_miR_494	19	5	29	7	5	2	5.84011	0.90064	4.97868	0.732243	0.66904	0.245844	0.00546788	0.0632884	-2.334	down
mmu-miR-30e-5p	6849	144751	10800	18687	9126	10844	2105.2	26073.7	1854.13	1954.78	1221.13	1332.97	0.0055207	0.0635488	-2.6427	down
mmu-miR-219a-5p	12	392	22	50	13	11	3.68849	70.6101	3.77693	5.23031	1.7395	1.35214	0.0055997	0.0638594	-3.1312	down
mmu-miR-124-3p	10284	11566	27884	8952	5551	7585	3161.03	2083.36	4787.09	936.434	742.768	932.363	0.00560865	0.0638594	-1.56519	down
mmu-miR-125a-5p	31436	11779	47701	12774	13369	11817	9662.61	2121.73	8189.24	1336.24	1788.88	1452.57	0.00598636	0.0677915	-1.6929	down
mmu-miR-378a-5p	223	208	553	152	106	166	68.5444	37.4666	94.9383	15.9001	14.1836	20.405	0.0060799	0.0682624	-1.60843	down
mmu-miR-292a-3p	0	0	0	4	5	5	0	0	0	0.418425	0.66904	0.61461	0.00612249	0.0682624	5.07475	up
novel_miR_412	0	0	0	5	3	6	0	0	0	0.523031	0.401424	0.737532	0.0061257	0.0682624	5.04928	up
mmu-miR-129-2-3p	23362	7128	28580	9705	7103	8467	7180.87	1283.95	4906.58	1015.2	950.438	1040.78	0.00618054	0.0684948	-1.71674	down
mmu-miR-8114	66	14	72	22	7	22	20.2867	2.52179	12.3609	2.30134	0.936656	2.70428	0.00621194	0.0684948	-2.10421	down
mmu-miR-99b-5p	116253	35878	154262	39468	42422	45689	35733.1	6462.63	26483.5	4128.6	5676.4	5616.18	0.00625784	0.0686397	-1.71886	down
mmu-miR-423-3p	2811	2381	4998	1857	1486	1271	864.028	428.885	858.05	194.254	198.839	156.234	0.00629833	0.0687239	-1.58164	down
novel_miR_673	0	0	0	0	6	15	0	0	0	0	0.802848	1.84383	0.00634571	0.0688822	5.67674	up
novel_miR_244	0	0	1	1	7	20	0	0	0.171679	0.104606	0.936656	2.45844	0.0064105	0.0692267	4.08056	up
mmu-miR-181c-5p	352	1548	827	584	261	245	108.196	278.838	141.978	61.09	34.9239	30.1159	0.00656324	0.0705128	-1.82968	down
mmu-miR-598-3p	1344	9720	3609	31380	21766	23199	413.111	1750.84	619.588	3282.54	2912.47	2851.67	0.00660597	0.0706097	1.88992	up
novel_miR_217	0	1	0	4	6	10	0	0.180128	0	0.418425	0.802848	1.22922	0.00666035	0.0708296	3.50485	up
mmu-miR-490-3p	553	1156	1236	649	343	346	169.978	208.228	212.195	67.8894	45.8961	42.531	0.00669626	0.0708518	-1.60247	down
mmu-miR-199b-3p	33	52	34	377	117	128	10.1433	9.36665	5.83708	39.4365	15.6555	15.734	0.00688398	0.0724689	1.79781	up
mmu-miR-877-3p	752	115	726	216	189	186	231.145	20.7147	124.639	22.5949	25.2897	22.8635	0.00691828	0.0724689	-1.95043	down
mmu-miR-93-3p	41	13	56	19	9	12	12.6023	2.34166	9.61401	1.98752	1.20427	1.47506	0.00724619	0.0755262	-1.93722	down
novel_miR_195	0	0	0	8	1	8	0	0	0	0.836849	0.133808	0.983376	0.00736643	0.0763993	5.28167	up
mmu-let-7g-3p	7	14	8	65	37	46	2.15162	2.52179	1.37343	6.7994	4.9509	5.65441	0.00741376	0.0764392	1.81588	up
novel_miR_378	1	0	0	8	7	7	0.307374	0	0	0.836849	0.936656	0.860454	0.00744324	0.0764392	3.60212	up
mmu-miR-466d-3p	9	64	10	217	137	180	2.76637	11.5282	1.71679	22.6995	18.3317	22.126	0.00785625	0.0800634	2.12959	up
mmu-miR-467d-3p	5	11	3	39	33	37	1.53687	1.98141	0.515036	4.07964	4.41566	4.54811	0.00791103	0.0800634	1.96384	up
mmu-miR-467a-3p	5	11	3	39	33	37	1.53687	1.98141	0.515036	4.07964	4.41566	4.54811	0.00791478	0.0800634	1.96384	up
mmu-miR-93-5p	1728	2255	3140	1731	839	826	531.142	406.188	539.071	181.073	112.265	101.534	0.00794901	0.0800634	-1.5502	down
mmu-miR-3083b-3p	2	1	1	20	3	18	0.614748	0.180128	0.171679	2.09212	0.401424	2.2126	0.00804563	0.0806487	2.70042	up
mmu-miR-21a-3p	7	8	1	0	1	0	2.15162	1.44102	0.171679	0	0.133808	0	0.00813273	0.0811336	-4.1098	down
mmu-miR-708-3p	9332	22350	14229	51362	59675	76652	2868.41	4025.86	2442.82	5372.78	7984.99	9422.22	0.00830966	0.0811773	1.55785	up
mmu-miR-466p-3p	0	6	0	22	16	19	0	1.08077	0	2.30134	2.14093	2.33552	0.00831377	0.0811773	2.66317	up
mmu-miR-466e-3p	0	6	0	22	16	19	0	1.08077	0	2.30134	2.14093	2.33552	0.00832573	0.0811773	2.66316	up
mmu-miR-466c-3p	0	6	0	22	16	19	0	1.08077	0	2.30134	2.14093	2.33552	0.0083412	0.0811773	2.66314	up
novel_miR_662	0	0	0	5	3	5	0	0	0	0.523031	0.401424	0.61461	0.00836847	0.0811773	4.94524	up
mmu-miR-466b-3p	0	6	0	22	16	19	0	1.08077	0	2.30134	2.14093	2.33552	0.00836959	0.0811773	2.66311	up
mmu-miR-193b-3p	1654	787	3694	854	851	819	508.397	141.761	634.181	89.3337	113.871	100.673	0.00852323	0.0822865	-1.65207	down
mmu-miR-199a-3p	34	55	34	379	117	128	10.4507	9.90704	5.83708	39.6457	15.6555	15.734	0.00864842	0.0827923	1.7508	up
mmu-miR-669b-3p	0	0	1	4	4	12	0	0	0.171679	0.418425	0.535232	1.47506	0.00865466	0.0827923	3.55508	up
mmu-miR-1224-5p	856	684	1350	497	490	385	263.112	123.208	231.766	51.9893	65.5659	47.325	0.00881951	0.0839858	-1.51796	down
novel_miR_492	1	0	0	4	6	15	0.307374	0	0	0.418425	0.802848	1.84383	0.00897437	0.0845331	3.78027	up
novel_miR_568	3	0	4	9	16	23	0.922122	0	0.686715	0.941455	2.14093	2.82721	0.00898037	0.0845331	2.31012	up
mmu-miR-466a-3p	0	6	0	21	16	19	0	1.08077	0	2.19673	2.14093	2.33552	0.00900212	0.0845331	2.64045	up
mmu-miR-218-2-3p	16	23	36	17	7	5	4.91798	4.14294	6.18043	1.7783	0.936656	0.61461	0.00903839	0.0845331	-1.8135	down
novel_miR_157	0	0	0	2	2	14	0	0	0	0.209212	0.267616	1.72091	0.00944547	0.0879478	5.41474	up
mmu-miR-879-5p	7	327	14	39	8	18	2.15162	58.9018	2.4035	4.07964	1.07046	2.2126	0.00987208	0.0915133	-3.02619	down
mmu-miR-204-5p	11845	9436	27788	8387	7888	6574	3640.84	1699.69	4770.61	877.332	1055.48	808.089	0.00993128	0.0916565	-1.48217	down
novel_miR_290	5	2	7	1	0	0	1.53687	0.360256	1.20175	0.104606	0	0	0.0100512	0.0923568	-3.79736	down
mmu-miR-342-5p	337	138	404	147	144	112	103.585	24.8577	69.3582	15.3771	19.2684	13.7673	0.0101491	0.0928488	-1.60319	down
mmu-miR-671-5p	131	234	115	100	57	76	40.266	42.1499	19.743	10.4606	7.62706	9.34207	0.0102348	0.0929786	-1.60728	down
novel_miR_180	0	0	0	7	3	3	0	0	0	0.732243	0.401424	0.368766	0.0102521	0.0929786	4.92842	up
mmu-miR-19b-3p	9	223	14	32	11	13	2.76637	40.1685	2.4035	3.3474	1.47189	1.59799	0.0104445	0.0943153	-2.71792	down
novel_miR_512	0	0	0	2	3	10	0	0	0	0.209212	0.401424	1.22922	0.0106232	0.0951359	5.16924	up
mmu-miR-5620-5p	14	14	36	8	8	8	4.30324	2.52179	6.18043	0.836849	1.07046	0.983376	0.010638	0.0951359	-1.78227	down
mmu-miR-29c-5p	687	1281	916	4130	3658	3690	211.166	230.744	157.258	432.023	489.47	453.582	0.0106716	0.0951359	1.49648	up
mmu-miR-125b-2-3p	1580	5775	4101	2406	1372	1526	485.651	1040.24	704.054	251.682	183.585	187.579	0.0107705	0.0956114	-1.5794	down
mmu-miR-455-5p	76	486	106	1837	917	972	23.3604	87.5422	18.1979	192.162	122.702	119.48	0.0109633	0.0969122	1.9224	up
mmu-let-7i-5p	57542	153834	91905	434814	335233	420035	17686.9	27709.8	15778.1	45484.2	44856.9	51631.5	0.011075	0.0974876	1.47871	up
mmu-miR-193a-5p	45	8	69	19	12	11	13.8318	1.44102	11.8458	1.98752	1.6057	1.35214	0.0113123	0.0987586	-1.97929	down
mmu-miR-30a-3p	3036	3079	4990	14754	12025	13423	933.187	554.614	856.677	1543.36	1609.04	1649.98	0.0113136	0.0987586	1.40036	up
mmu-miR-200a-3p	62	104	18	1338	91	190	19.0572	18.7333	3.09022	139.963	12.1765	23.3552	0.0114418	0.0994633	2.38255	up
novel_miR_158	8	2	14	4	0	0	2.45899	0.360256	2.4035	0.418425	0	0	0.0115515	0.100001	-2.94049	down
mmu-miR-7047-3p	113	25	110	53	25	24	34.7333	4.5032	18.8847	5.54413	3.3452	2.95013	0.0117976	0.101308	-1.83228	down
mmu-miR-344f-3p	55	282	199	625	722	873	16.9056	50.7961	34.1641	65.3789	96.6094	107.311	0.0117991	0.101308	1.64071	up
novel_miR_88	0	0	1	7	2	10	0	0	0.171679	0.732243	0.267616	1.22922	0.0121214	0.103557	3.45033	up
mmu-miR-760-5p	7	8	15	3	4	3	2.15162	1.44102	2.57518	0.313818	0.535232	0.368766	0.0121599	0.103557	-1.95515	down
mmu-miR-7648-3p	1	3	6	0	0	0	0.307374	0.540384	1.03007	0	0	0	0.0124055	0.10522	-4.94738	down
mmu-miR-433-3p	14898	6476	33872	9216	7631	7803	4579.26	1166.51	5815.1	964.05	1021.09	959.16	0.0126371	0.106646	-1.54109	down
mmu-miR-501-3p	1200	981	2992	989	803	611	368.849	176.705	513.663	103.455	107.448	75.1053	0.0126753	0.106646	-1.4855	down
mmu-miR-7066-3p	6	2	12	2	1	1	1.84424	0.360256	2.06014	0.209212	0.133808	0.122922	0.012835	0.106732	-2.6167	down
mmu-miR-182-5p	206	214	128	2481	303	533	63.319	38.5474	21.9749	259.528	40.5438	65.5174	0.0128664	0.106732	1.90542	up
mmu-miR-881-3p	3	4	0	12	27	15	0.922122	0.720512	0	1.25527	3.61282	1.84383	0.0128768	0.106732	2.37333	up
mmu-miR-6906-3p	1	1	0	4	13	9	0.307374	0.180128	0	0.418425	1.7395	1.1063	0.0128893	0.106732	3.05513	up
mmu-miR-3070-5p	8	3	14	3	2	1	2.45899	0.540384	2.4035	0.313818	0.267616	0.122922	0.0129734	0.107005	-2.41076	down
mmu-miR-3098-3p	8	12	4	5	1	1	2.45899	2.16154	0.686715	0.523031	0.133808	0.122922	0.0132495	0.108854	-2.31895	down
novel_miR_455	0	0	2	5	5	12	0	0	0.343357	0.523031	0.66904	1.47506	0.0133688	0.109405	2.90525	up
mmu-miR-669l-5p	5	12	6	2	2	2	1.53687	2.16154	1.03007	0.209212	0.267616	0.245844	0.0134697	0.109802	-2.35805	down
mmu-miR-1298-3p	1398	2783	3166	1479	1070	1199	429.709	501.296	543.535	154.713	143.175	147.383	0.0135328	0.109889	-1.41084	down
novel_miR_685	0	0	0	1	4	10	0	0	0	0.104606	0.535232	1.22922	0.0136787	0.110396	5.1881	up
mmu-miR-136-5p	120	2358	213	8861	5370	5075	36.8849	424.742	36.5676	926.915	718.549	623.829	0.0137007	0.110396	2.28822	up
mmu-miR-7079-3p	0	2	0	14	6	6	0	0.360256	0	1.46449	0.802848	0.737532	0.013839	0.111083	2.99718	up
novel_miR_69	0	0	0	3	4	5	0	0	0	0.313818	0.535232	0.61461	0.0139979	0.11193	4.85987	up
mmu-let-7g-5p	33841	117196	56211	328595	233535	264128	10401.8	21110.3	9650.23	34373.1	31248.9	32467.1	0.0140755	0.112122	1.49229	up
mmu-miR-92b-3p	15057	2641	23918	5355	4816	6842	4628.13	475.718	4106.21	560.166	644.419	841.032	0.0142292	0.112917	-1.71738	down
novel_miR_81	0	0	4	19	4	11	0	0	0.686715	1.98752	0.535232	1.35214	0.0143292	0.113282	2.6176	up
mmu-let-7b-3p	1396	147	1701	410	360	455	429.094	26.4788	292.025	42.8885	48.1709	55.9295	0.014391	0.113343	-1.88089	down
novel_miR_408	366	144	355	151	144	135	112.499	25.9384	60.9459	15.7955	19.2684	16.5945	0.0144533	0.113407	-1.52441	down
mmu-miR-15b-3p	4	14	8	56	23	45	1.2295	2.52179	1.37343	5.85795	3.07758	5.53149	0.0145252	0.113546	1.73402	up
mmu-miR-495-3p	2643	11110	6962	22418	28143	29261	812.389	2001.22	1195.23	2345.06	3765.76	3596.82	0.0147257	0.114686	1.51833	up
novel_miR_62	17	3	18	4	4	4	5.22536	0.540384	3.09022	0.418425	0.535232	0.491688	0.015661	0.121518	-2.11215	down
novel_miR_629	25	18	22	7	14	4	7.68435	3.2423	3.77693	0.732243	1.87331	0.491688	0.0158307	0.12203	-1.84704	down
mmu-miR-1247-5p	47	9	84	2	20	16	14.4466	1.62115	14.421	0.209212	2.67616	1.96675	0.0158435	0.12203	-2.19856	down
mmu-miR-488-3p	872	3914	1555	10579	7217	9070	268.03	705.021	266.96	1106.63	965.692	1114.9	0.0160866	0.123434	1.57565	up
novel_miR_605	2	1	7	0	0	0	0.614748	0.180128	1.20175	0	0	0	0.0161436	0.123434	-4.93171	down
mmu-miR-1961	0	0	0	5	5	2	0	0	0	0.523031	0.66904	0.245844	0.0165417	0.126018	4.85374	up
mmu-miR-376b-5p	415	2809	641	6649	5657	6458	127.56	505.979	110.046	695.526	756.952	793.83	0.0167714	0.127019	1.76138	up
novel_miR_437	0	0	2	5	8	7	0	0	0.343357	0.523031	1.07046	0.860454	0.0167943	0.127019	2.78441	up
mmu-miR-33-5p	1	59	4	4	5	3	0.307374	10.6275	0.686715	0.418425	0.66904	0.368766	0.016856	0.127026	-2.88147	down
mmu-miR-760-3p	2754	1063	5546	1366	1567	1248	846.508	191.476	952.13	142.892	209.677	153.407	0.0171386	0.128693	-1.53855	down
novel_miR_608	8	0	4	0	0	0	2.45899	0	0.686715	0	0	0	0.0177056	0.132476	-5.43245	down
mmu-miR-467h	0	0	0	2	4	6	0	0	0	0.209212	0.535232	0.737532	0.0179057	0.133053	4.87	up
mmu-miR-3535	11	88	16	188	155	270	3.38111	15.8513	2.74686	19.666	20.7402	33.1889	0.0179098	0.133053	1.88521	up
mmu-miR-143-5p	17	49	13	297	57	93	5.22536	8.82627	2.23182	31.068	7.62706	11.4317	0.0185561	0.137368	1.85977	up
novel_miR_527	314	181	1160	287	221	194	96.5154	32.6032	199.147	30.022	29.5716	23.8469	0.0187262	0.138139	-1.54323	down
novel_miR_125	0	0	0	1	3	10	0	0	0	0.104606	0.401424	1.22922	0.0189177	0.139062	5.0827	up
mmu-miR-322-3p	126	231	299	1228	512	613	38.7291	41.6096	51.3319	128.456	68.5097	75.3512	0.0190775	0.139746	1.37787	up
novel_miR_503	0	0	0	2	3	6	0	0	0	0.209212	0.401424	0.737532	0.0194813	0.1421	4.73927	up
novel_miR_207	0	0	0	4	4	3	0	0	0	0.418425	0.535232	0.368766	0.0195366	0.1421	4.7306	up
mmu-miR-299a-3p	150	1440	369	350	207	255	46.1061	259.384	63.3494	36.6122	27.6983	31.3451	0.0196158	0.1421	-1.78885	down
novel_miR_655	2	8	3	23	23	20	0.614748	1.44102	0.515036	2.40594	3.07758	2.45844	0.0196701	0.1421	1.83872	up
mmu-miR-6906-5p	14	2	13	1	1	5	4.30324	0.360256	2.23182	0.104606	0.133808	0.61461	0.0198664	0.143024	-2.49109	down
mmu-miR-1198-5p	6818	3201	12655	3559	4123	3489	2095.68	576.589	2172.59	372.293	551.69	428.875	0.0200958	0.143375	-1.41522	down
mmu-miR-543-5p	94	71	200	47	68	59	28.8932	12.7891	34.3357	4.91649	9.09894	7.2524	0.0201057	0.143375	-1.44019	down
novel_miR_66	5	0	6	0	0	0	1.53687	0	1.03007	0	0	0	0.0201205	0.143375	-5.17566	down
novel_miR_196	0	0	1	4	2	12	0	0	0.171679	0.418425	0.267616	1.47506	0.0208217	0.147704	3.39948	up
novel_miR_95	2	3	0	10	7	22	0.614748	0.540384	0	1.04606	0.936656	2.70428	0.0208689	0.147704	2.3344	up
mmu-miR-6908-3p	0	0	0	3	3	5	0	0	0	0.313818	0.401424	0.61461	0.0209566	0.147825	4.729	up
mmu-miR-652-3p	3455	4054	10786	3440	2799	3036	1061.98	730.239	1851.73	359.845	374.529	373.191	0.0210794	0.148192	-1.33713	down
mmu-miR-466m-3p	0	1	0	9	1	8	0	0.180128	0	0.941455	0.133808	0.983376	0.0212165	0.148658	3.27633	up
mmu-miR-3077-3p	5	4	26	2	3	5	1.53687	0.720512	4.46365	0.209212	0.401424	0.61461	0.0213519	0.149107	-2.04732	down
mmu-miR-382-3p	643	6944	1209	16140	11789	16983	197.641	1250.81	207.56	1688.34	1577.46	2087.58	0.0216217	0.149998	1.82518	up
mmu-miR-667-5p	304	329	520	239	203	203	93.4417	59.2621	89.2729	25.0009	27.163	24.9532	0.0216602	0.149998	-1.28612	down
mmu-miR-96-5p	30	24	3	437	31	54	9.22122	4.32307	0.515036	45.7129	4.14805	6.63779	0.0216943	0.149998	2.3688	up
mmu-miR-6947-5p	9	1	24	4	3	2	2.76637	0.180128	4.12029	0.418425	0.401424	0.245844	0.0229485	0.158148	-2.21695	down
mmu-miR-7083-5p	18	10	34	11	10	4	5.53273	1.80128	5.83708	1.15067	1.33808	0.491688	0.0230601	0.158396	-1.70778	down
mmu-miR-3470b	26	34	35	72	91	215	7.99172	6.12435	6.00875	7.53164	12.1765	26.4282	0.0231452	0.158461	1.51617	up
novel_miR_535	0	6	2	13	6	36	0	1.08077	0.343357	1.35988	0.802848	4.42519	0.02361	0.161117	2.26132	up
mmu-miR-6901-3p	0	0	0	6	3	2	0	0	0	0.627637	0.401424	0.245844	0.023805	0.16129	4.70085	up
mmu-miR-7056-3p	2	0	11	0	0	0	0.614748	0	1.88847	0	0	0	0.0238275	0.16129	-5.20737	down
novel_miR_704	0	0	0	2	4	4	0	0	0	0.209212	0.535232	0.491688	0.0238929	0.16129	4.6197	up
novel_miR_300	18	9	33	3	6	13	5.53273	1.62115	5.6654	0.313818	0.802848	1.59799	0.0239655	0.16129	-1.82722	down
mmu-miR-19a-3p	3	46	1	4	4	3	0.922122	8.28588	0.171679	0.418425	0.535232	0.368766	0.0240202	0.16129	-2.69069	down
novel_miR_567	0	0	0	2	2	8	0	0	0	0.209212	0.267616	0.983376	0.0245133	0.164075	4.84823	up
mmu-miR-431-5p	735	716	1543	3237	3122	3261	225.92	128.972	264.9	338.61	417.749	400.849	0.0247299	0.164997	1.27914	up
mmu-miR-193b-5p	172	57	232	87	75	71	52.8683	10.2673	39.8295	9.10074	10.0356	8.72746	0.0252474	0.167915	-1.44704	down
mmu-miR-451a	420	1073	578	4416	1741	1907	129.097	193.277	99.2303	461.941	232.96	234.412	0.0261054	0.17167	1.40903	up
mmu-miR-874-3p	364	1016	830	544	319	358	111.884	183.01	142.493	56.9058	42.6848	44.0061	0.0261146	0.17167	-1.3244	down
novel_miR_385	17	16	17	41	60	95	5.22536	2.88205	2.91854	4.28885	8.02848	11.6776	0.0261257	0.17167	1.47549	up
mmu-let-7a-2-3p	20	19	30	22	5	5	6.14748	3.42243	5.15036	2.30134	0.66904	0.61461	0.0261488	0.17167	-1.62387	down
mmu-miR-7013-5p	2	6	7	0	2	0	0.614748	1.08077	1.20175	0	0.267616	0	0.0262217	0.17167	-3.0325	down
novel_miR_573	21	2	36	5	8	6	6.45485	0.360256	6.18043	0.523031	1.07046	0.737532	0.0273306	0.178372	-1.99517	down
mmu-miR-425-3p	170	193	436	201	90	146	52.2536	34.7647	74.8519	21.0258	12.0427	17.9466	0.0276359	0.179269	-1.2919	down
mmu-miR-1306-5p	120	17	230	77	33	39	36.8849	3.06217	39.4861	8.05467	4.41566	4.79396	0.0276391	0.179269	-1.73069	down
novel_miR_640	0	1	1	4	7	6	0	0.180128	0.171679	0.418425	0.936656	0.737532	0.0279968	0.180872	2.50799	up
novel_miR_711	0	0	1	0	6	13	0	0	0.171679	0	0.802848	1.59799	0.0280589	0.180872	3.55541	up
mmu-miR-669a-3-3p	0	0	0	6	1	4	0	0	0	0.627637	0.133808	0.491688	0.0285541	0.183369	4.67538	up
mmu-miR-679-3p	14	16	17	9	9	4	4.30324	2.88205	2.91854	0.941455	1.20427	0.491688	0.0286377	0.183369	-1.56168	down
mmu-miR-6979-3p	4	2	11	2	1	1	1.2295	0.360256	1.88847	0.209212	0.133808	0.122922	0.0287089	0.183369	-2.35836	down
mmu-miR-669e-3p	0	1	0	9	4	2	0	0.180128	0	0.941455	0.535232	0.245844	0.0291967	0.185918	3.04434	up
mmu-miR-27b-5p	124	108	171	92	78	64	38.1144	19.4538	29.3571	9.62377	10.437	7.86701	0.0295166	0.187386	-1.25873	down
novel_miR_225	6	4	0	9	28	30	1.84424	0.720512	0	0.941455	3.74662	3.68766	0.0300586	0.189339	2.1192	up
mmu-miR-7044-3p	15	7	49	7	9	11	4.61061	1.2609	8.41226	0.732243	1.20427	1.35214	0.0300779	0.189339	-1.69331	down
novel_miR_159	0	0	0	4	2	4	0	0	0	0.418425	0.267616	0.491688	0.0300955	0.189339	4.57605	up
mmu-miR-7656-5p	0	0	0	6	4	1	0	0	0	0.627637	0.535232	0.122922	0.0312108	0.195432	4.71187	up
mmu-miR-135a-5p	260	4543	555	913	616	541	79.9172	818.321	95.2817	95.5054	82.4257	66.5008	0.0312505	0.195432	-1.91025	down
mmu-miR-503-3p	45	11	41	140	130	121	13.8318	1.98141	7.03883	14.6449	17.395	14.8736	0.0314479	0.196081	1.48877	up
mmu-miR-381-3p	27097	95652	64566	287771	163654	180429	8328.91	17229.6	11084.6	30102.6	21898.2	22178.7	0.0322251	0.200331	1.27677	up
novel_miR_9	0	0	0	0	7	5	0	0	0	0	0.936656	0.61461	0.0326874	0.202064	4.93274	up
mmu-miR-7071-5p	4	1	2	0	0	0	1.2295	0.180128	0.343357	0	0	0	0.0327499	0.202064	-4.63739	down
mmu-miR-139-3p	4152	1129	7694	1962	2155	2234	1276.22	203.364	1320.9	205.237	288.356	274.608	0.0328162	0.202064	-1.4204	down
novel_miR_275	43	16	59	25	19	16	13.2171	2.88205	10.129	2.61515	2.54235	1.96675	0.0328946	0.202064	-1.43725	down
mmu-miR-3544-3p	3	2	9	0	1	2	0.922122	0.360256	1.54511	0	0.133808	0.245844	0.0329861	0.202064	-2.42152	down
novel_miR_147	0	0	0	1	5	4	0	0	0	0.104606	0.66904	0.491688	0.0337126	0.205912	4.64698	up
mmu-miR-7a-2-3p	647	289	947	478	305	282	198.871	52.057	162.58	50.0017	40.8114	34.664	0.0342905	0.208833	-1.29496	down
mmu-miR-1264-5p	207	725	495	297	265	233	63.6264	130.593	84.9809	31.068	35.4591	28.6408	0.0348047	0.211151	-1.2917	down
mmu-miR-181a-2-3p	535	228	1036	366	253	349	164.445	41.0692	177.859	38.2859	33.8534	42.8998	0.0348726	0.211151	-1.30992	down
novel_miR_167	14	7	17	7	0	8	4.30324	1.2609	2.91854	0.732243	0	0.983376	0.0353149	0.213212	-1.84309	down
mmu-miR-200b-3p	107	127	55	1120	151	207	32.889	22.8762	9.44233	117.159	20.205	25.4448	0.0355564	0.213938	1.6485	up
mmu-miR-431-3p	832	1112	1598	3672	3582	3564	255.735	200.302	274.343	384.114	479.3	438.094	0.0356394	0.213938	1.18134	up
novel_miR_500	0	0	0	2	2	5	0	0	0	0.209212	0.267616	0.61461	0.035763	0.213977	4.45046	up
mmu-miR-12202-3p	0	0	0	2	2	5	0	0	0	0.209212	0.267616	0.61461	0.0358501	0.213977	4.45046	up
mmu-miR-187-3p	5439	6121	11085	26917	19631	20590	1671.81	1102.56	1903.06	2815.68	2626.79	2530.96	0.0361658	0.215248	1.13648	up
mmu-miR-26b-5p	1348	6268	1868	16671	9133	11064	414.34	1129.04	320.696	1743.89	1222.07	1360.01	0.0366411	0.217459	1.41492	up
novel_miR_658	1	7	3	0	1	0	0.307374	1.2609	0.515036	0	0.133808	0	0.0372781	0.220615	-3.42185	down
novel_miR_590	6	6	13	0	2	6	1.84424	1.08077	2.23182	0	0.267616	0.737532	0.0374914	0.221252	-1.98414	down
mmu-miR-335-3p	1745	4327	2797	10271	8567	9834	536.368	779.414	480.185	1074.41	1146.33	1208.81	0.0385325	0.226757	1.20676	up
mmu-miR-363-3p	5	14	1	46	33	23	1.53687	2.52179	0.171679	4.81188	4.41566	2.82721	0.0386991	0.2271	1.74445	up
mmu-miR-7068-3p	0	1	4	11	9	6	0	0.180128	0.686715	1.15067	1.20427	0.737532	0.0391089	0.228863	1.95149	up
mmu-miR-293-3p	0	0	4	5	12	8	0	0	0.686715	0.523031	1.6057	0.983376	0.0392198	0.228873	2.29029	up
novel_miR_269	7	0	2	0	0	0	2.15162	0	0.343357	0	0	0	0.0399488	0.23248	-5.09042	down
novel_miR_82	6	0	3	0	0	0	1.84424	0	0.515036	0	0	0	0.040276	0.233591	-5.02184	down
mmu-miR-434-5p	26274	79211	39856	207564	152766	124281	8075.94	14268.1	6842.43	21712.5	20441.3	15276.9	0.0404736	0.233591	1.23136	up
novel_miR_585	0	1	0	2	7	5	0	0.180128	0	0.209212	0.936656	0.61461	0.0404742	0.233591	3.03194	up
novel_miR_236	3	0	6	0	0	0	0.922122	0	1.03007	0	0	0	0.0407809	0.233949	-4.82091	down
novel_miR_139	4	0	5	0	0	0	1.2295	0	0.858393	0	0	0	0.0408388	0.233949	-4.88783	down
mmu-miR-378b	18	55	58	178	116	127	5.53273	9.90704	9.95736	18.6199	15.5217	15.6111	0.0408713	0.233949	1.25674	up
mmu-miR-3104-3p	16	2	19	6	4	5	4.91798	0.360256	3.26189	0.627637	0.535232	0.61461	0.0414484	0.236606	-1.75757	down
mmu-miR-7669-5p	0	0	0	6	1	3	0	0	0	0.627637	0.133808	0.368766	0.0416171	0.236923	4.53945	up
mmu-miR-425-5p	1651	1612	2327	5389	5345	6314	507.474	290.366	399.496	563.723	715.204	776.129	0.0418355	0.237521	1.14096	up
mmu-miR-92b-5p	941	321	1577	526	524	488	289.239	57.8211	270.737	55.0228	70.1154	59.9859	0.0420236	0.237944	-1.3007	down
novel_miR_467	14	7	18	5	9	2	4.30324	1.2609	3.09022	0.523031	1.20427	0.245844	0.0421883	0.238233	-1.69551	down
novel_miR_401	0	0	0	4	2	2	0	0	0	0.418425	0.267616	0.245844	0.0426677	0.240292	4.26721	up
novel_miR_97	11	2	16	7	2	1	3.38111	0.360256	2.74686	0.732243	0.267616	0.122922	0.0427877	0.240322	-1.97935	down
novel_miR_691	0	3	0	19	4	5	0	0.540384	0	1.98752	0.535232	0.61461	0.0429623	0.240658	2.52811	up
mmu-miR-344d-1-5p	0	0	0	2	3	3	0	0	0	0.209212	0.401424	0.368766	0.0431309	0.240958	4.301	up
novel_miR_174	98	42	57	167	252	325	30.1226	7.56537	9.78568	17.4692	33.7196	39.9496	0.0436853	0.243406	1.3486	up
mmu-miR-676-3p	1257	1007	2426	1055	882	890	386.369	181.389	416.492	110.36	118.019	109.401	0.0438963	0.243725	-1.15102	down
mmu-miR-6986-5p	9	3	10	3	3	3	2.76637	0.540384	1.71679	0.313818	0.401424	0.368766	0.0440896	0.243725	-1.72079	down
novel_miR_132	10	3	2	2	2	0	3.07374	0.540384	0.343357	0.209212	0.267616	0	0.0441494	0.243725	-2.43996	down
mmu-miR-7a-1-3p	144	285	215	972	462	659	44.2619	51.3365	36.9109	101.677	61.8193	81.0056	0.0443485	0.243725	1.17956	up
novel_miR_607	0	0	2	3	4	10	0	0	0.343357	0.313818	0.535232	1.22922	0.0444535	0.243725	2.56112	up
mmu-miR-7031-5p	1	2	9	1	0	0	0.307374	0.360256	1.54511	0.104606	0	0	0.0444822	0.243725	-3.4365	down
mmu-miR-6899-3p	49	25	71	27	20	34	15.0613	4.5032	12.1892	2.82437	2.67616	4.17935	0.0445569	0.243725	-1.30016	down
mmu-miR-764-5p	185	79	299	105	112	99	56.8642	14.2301	51.3319	10.9836	14.9865	12.1693	0.0448142	0.244494	-1.25493	down
mmu-miR-25-5p	9	3	23	3	6	4	2.76637	0.540384	3.94861	0.313818	0.802848	0.491688	0.0450096	0.244923	-1.73367	down
mmu-miR-150-3p	24	12	37	12	18	3	7.37698	2.16154	6.35211	1.25527	2.40854	0.368766	0.0454057	0.246438	-1.54301	down
novel_miR_462	47	81	76	149	277	211	14.4466	14.5904	13.0476	15.5863	37.0648	25.9365	0.0462655	0.250456	1.21562	up
mmu-miR-1188-5p	42	28	132	37	32	34	12.9097	5.04358	22.6616	3.87043	4.28186	4.17935	0.0474427	0.256166	-1.30451	down
novel_miR_356	0	0	1	5	1	9	0	0	0.171679	0.523031	0.133808	1.1063	0.0478716	0.257818	3.12798	up
mmu-miR-6997-5p	6	5	7	6	0	0	1.84424	0.90064	1.20175	0.627637	0	0	0.0486122	0.261135	-2.0786	down
novel_miR_498	0	0	1	2	6	4	0	0	0.171679	0.209212	0.802848	0.491688	0.0492786	0.264038	2.88654	up
mmu-miR-340-3p	940	2462	1117	5269	5088	4523	288.932	443.475	191.765	551.17	680.815	555.976	0.0497378	0.265818	1.20893	up
mmu-miR-6953-3p	21	4	31	4	13	5	6.45485	0.720512	5.32204	0.418425	1.7395	0.61461	0.0498684	0.265838	-1.70752	down
